# Supplementary material for: Cultivation of Limnospira platensis (Spirulina) in Full Seawater with Medium Recycling: A Promising Source of Protein and Phycocyanin for Arid Coastal Regions
Source: Mar Drugs. 2026 Apr 16;24(4):141. doi: 10.3390/md24040141 (PMC13117655; doi:10.3390/md24040141)
Supplement: Supplementary file 1 [file marinedrugs-24-00141-s001.zip]

Archive with 1 entries (1 files):
- Data Availability Section.xlsx
