# Supplementary material for: Cultivation of Limnospira platensis (Spirulina) in Full Seawater with Medium Recycling: A Promising Source of Protein and Phycocyanin for Arid Coastal Regions
Source: Mar Drugs. 2026 Apr 16;24(4):141. doi: 10.3390/md24040141 (PMC13117655; doi:10.3390/md24040141)
Supplement: Supplementary file 1 [file marinedrugs-24-00141-s001.zip › Data Availability Section.xlsx]

## Sheet: P6NS
Date	Hour	Day	Vol (L)	T (°C)	pH	Salinity	Nom OD (750 nm)	DW	Pvol	NO3 before harvesting	NO3 after replenishment	PO4 before harvesting	P4 after replenishment
2021-02-25	09:00:00
2022-09-07	13:55:00	559.205	8000	30.7	9.47	37.1	0.402	0.444467			300		25
2022-09-09	08:40:00	560.986	8000	23.4	8.49	41.6	0.425699	0.467303
2022-09-09	12:00:00	561.125	10000	27.5	9.84	37.4	0.584667	0.620485
2022-09-12	08:30:00	563.979	10000	24.5	9.5	42.8	0.697318	0.729035
2022-09-13	09:15:00	565.01	10000	25	8.99	38.9	0.736142	0.766447
2022-09-14	09:05:00	566.003	10000	24	8.96	39	0.762385	0.791734
2022-09-15	09:30:00	567.021	10000	23.9	9.01	38.3	0.80301	0.83088
2022-09-16	09:35:00	568.024	10000	24	9.13	40.4	0.788424	0.816825
2022-09-19	09:30:00	571.021	10000	24.3	9.21	41.8	0.860439	0.886219
2022-09-20	09:10:00	572.007	10000	24.2	9.22	38.9	0.859207	0.885031
2022-09-21	09:35:00	573.024	10000	23.8	9.17	39.4	0.878679	0.903795
2022-09-22	08:35:00	573.983	10000	24	9.02	39.3	0.921518	0.945075	0.0252449	50		10
2022-09-22	12:20:00	574.139	10000	27.1	9.57	38	0.862333	0.888044			300		25
2022-09-23	08:45:00	574.99	10000	24	9.02	39.3	0.823817	0.85093
2022-09-27	08:45:00	578.99	10000	22.8	9.09	40.7	0.934595	0.957675
2022-09-28	09:20:00	580.014	10000	22.9	9.02	40.3	0.999504	1.02022
2022-09-29	09:20:00	581.014	10000	22.7	9.14	39.5	1.02648	1.04622
2022-09-30	08:00:00	581.958	10000	22.3	9.5	40.1	1.03829	1.05759
2022-10-03	09:20:00	585.014	10000	22.8	9.13	43.1	1.12677	1.14286
2022-10-04	08:30:00	585.979	10000	23.4	9.45	39.3	1.1458	1.16119	0.0230696	50		10
2022-10-04	13:05:00	586.17	10000	27	9.79	38.6	1.05	1.06888			300		25
2022-10-05	09:20:00	587.014	10000	23.6	9.3	40	1.05346	1.07221
2022-10-06	09:30:00	588.021	10000	23.5	9.22	40.3	1.11075	1.12742
2022-10-07	09:35:00	589.024	10000	22.6	9.24	40.2	1.10935	1.12607
2022-10-10	08:30:00	591.979	10000	23	9.39	43.2	1.15383	1.16893	0.0172233
2022-10-10	11:20:00	592.097	10000	25.1	9.85	38.7	1.06967	1.08783
2022-10-11	07:25:00	592.934	10000	22.2	9.36	40.1	1.12819	1.14422	0.0673875	10		3
2022-10-11	12:30:00	593.146	10000	26.6	9.82	39.2	1.03967	1.05892			300		25
2022-10-13	09:15:00	595.01	10000	23.4	9.56	36.5	1.021	1.04094
2022-10-14	08:40:00	595.986	10000	23.1	9.26	37.5	0.991	1.01203
2022-10-17	09:30:00	599.021	10000	21.4	9.3	42.3	1.08245	1.10015
2022-10-18	09:00:00	600	10000	22.8	9.43	38.6	1.13536	1.15114	0.0134535
2022-10-18	13:35:00	600.191	10000	26	9.59	37.9	0.989	1.0101
2022-10-19	09:20:00	601.014	10000	22.5	9.48	38.8	1.00481	1.02533	0.018508	10		3
2022-10-19	12:55:00	601.163	10000	28.2	9.88	38.7	0.865333	0.890935			300		25
2022-10-20	09:40:00	602.028	10000	22.7	9.48	39.6	0.858371	0.884227
2022-10-21	09:30:00	603.021	10000	23	9.55	40	0.885263	0.910139
2022-10-25	09:40:00	607.028	10000	22.7	9.48	43.6	0.95389	0.976268
2022-10-26	09:35:00	608.024	10000	21.8	9.41	38.2	0.998568	1.01932
2022-10-27	08:40:00	608.986	10000	22.5	9.47	38.8	1.03034	1.04993	0.0203247
2022-10-27	12:55:00	609.163	10000	27.3	10.05	38.2	0.848	0.874233
2022-10-28	08:00:00	609.958	10000	22.8	9.54	38.9	0.873333	0.898644	0.0307005	10		3
2022-10-28	12:50:00	610.16	10000	27.7	10.03	38.4	0.724	0.754746			300		25
2022-10-31	08:00:00	612.958	10000	23.2	9.53	41.3	0.813249	0.840747
2022-11-02	08:20:00	614.972	10000	22.6	9.47	42.6	0.810603	0.838197	0.0173404	10		3
2022-11-02	11:00:00	615.083	10000	26.6	10.19	34.7	0.775812	0.804673			300		25
2022-11-03	09:30:00	616.021	10000	22.8	9.37	35.5	0.772333	0.80132
2022-11-04	09:00:00	617	10000	22.3	9.14	36	0.771796	0.800803
2022-11-07	09:30:00	620.021	10000	22.5	8.78	37.6	0.852881	0.878936
2022-11-08	09:30:00	621.021	10000	22.1	9.11	35.5	0.875	0.90025
2022-11-09	09:45:00	622.031	10000	22.2	8.79	35.5	0.848	0.874233
2022-11-10	09:30:00	623.021	10000	22.2	8.79	36.2	0.837813	0.864417
2022-11-11	09:30:00	624.021	10000	22.2	8.82	35.2	0.852538	0.878606
2022-11-14	09:45:00	627.031	10000	20.6	9.12	37.1	0.922745	0.946257
2022-11-15	08:30:00	627.979	10000	20.7	9.53	35.7	0.996387	1.01722
2022-11-16	09:30:00	629.021	10000	19.3	9.27	35.7	0.982465	1.0038
2022-11-17	09:30:00	630.021	10000	19.9	9.38	35.9	0.986551	1.00774
2022-11-18	09:40:00	631.028	10000	21.5	9.17	35.5	0.969667	0.991471
2022-11-21	09:50:00	634.035	10000	21	8.65	37.8	0.970459	0.992234
2022-11-22	09:40:00	635.028	10000	21.3	8.55	35.1	1.00364	1.02421
2022-11-23	09:40:00	636.028	10000	21.2	8.56	35.9	0.988199	1.00933	0.0103968	25		3
2022-11-23	13:10:00	636.174	10000	25.2	9.07	34.7	0.889333	0.914062			300		25
2022-11-24	09:40:00	637.028	10000	20.8	8.5	35.4	0.908996	0.933009
2022-11-25	09:20:00	638.014	10000	21.5	8.66	35.2	0.956879	0.979148
2022-11-28	09:30:00	641.021	10000	21.1	8.91	37.7	1.02321	1.04306
2022-11-29	09:40:00	642.028	10000	20.7	8.92	35.2	1.05152	1.07034
2022-11-30	08:30:00	642.979	10000	20.7	8.9	35.7	1.09997	1.11703	0.0298237	50		10
2022-11-30	13:20:00	643.181	10000	27.9	10.05	34.9	1.00433	1.02488			300		25
2022-12-01	09:30:00	644.021	10000	19.4	9.22	34.8	1.03731	1.05665
2022-12-02	08:00:00	644.958	10000	21.1	8.98	35	1.05498	1.07368
2022-12-05		647.625	10000	20.9	9.43	37.6	1.06928	1.08745
2022-12-07	08:00:00	649.958	10000	21.6	8.85	40.5	1.2001	1.21352
2022-12-09	08:00:00	651.958	10000	21.2	8.75	32.7	1.25797	1.26928	0.027843	25		10
2022-12-09	14:00:00	652.208	10000	25	9.41	32.7	1.04067	1.05989			300		25
2022-12-12	09:00:00	655	10000	27.9	9.5	32.7	0.924667	0.948109
2022-12-13	08:20:00	655.972	10000	22	8.86	34.1	1.0574	1.07601
2022-12-14	08:20:00	656.972	10000	21.7	8.8	33.1	1.02414	1.04396
2022-12-15	08:00:00	657.958	10000	21	8.94	33.6	1.10103	1.11805
2022-12-16	08:00:00	658.958	10000	20.7	9.22	33.3	1.15874	1.17366
2022-12-19	09:20:00	662.014	10000	18.5	9.31	36.5	1.1987	1.21217
2022-12-20	08:00:00	662.958	10000	17.9	9.49	33.1	1.30076	1.31051	0.045537
2022-12-20	12:50:00	663.16	10000	23.4	9.82	32.8	1.031	1.05057
2022-12-21	08:20:00	663.972	10000	17.4	9.48	33.6	1.1031	1.12004	0.0855027	0		0
2022-12-21	13:55:00	664.205	10000	23.8	9.76	32.8	1.02167	1.04158			300		25
2022-12-22	09:15:00	665.01	10000	19.4	9.55	33.4	1.06584	1.08414
2022-12-23	09:30:00	666.021	10000	18	9.63	33.3	1.13208	1.14797
2022-12-27	09:00:00	670	10000	20	9.88	36.7	1.22114	1.23379	0.0331674	25		10
2022-12-27	12:20:00	670.139	10000	22	9.91	32.5	1.02733	1.04704			300		25
2022-12-28	09:30:00	671.021	10000	19.7	9.58	32.8	1.09423	1.1115
2022-12-29	09:20:00	672.014	10000	19.6	9.7	33.4	1.15923	1.17414
2023-01-02	08:40:00	675.986	10000	18.8	10.16	33	1.31116	1.32054	0.0467738	25		10
2023-01-02	13:20:00	676.181	10000	24.6	10.53	32.5	1.146	1.16139			300		25
2023-01-03	09:30:00	677.021	10000	20.2	10.23	33.1	1.14846	1.16376
2023-01-04	09:35:00	678.024	10000	19.7	9.55	33.4	1.30908	1.31853
2023-01-05	09:20:00	679.014	10000	19.2	9.57	33.4	1.39795	1.40417
2023-01-09	08:15:00	682.969	10000	19	9.78	36.7	1.43903	1.44375	0.0415967	25		10
2023-01-09	13:30:00	683.188	10000	25.5	9.92	31.8	1.23933	1.25132			300		25
2023-01-10	09:20:00	684.014	10000	19.9	9.66	32.2	1.18016	1.1943
2023-01-10	12:50:00	684.16	10000		9.99	31.6	1.00133	1.02198
2023-01-11	09:30:00	685.021	10000	19.9	9.68	32.5	1.00083	1.0215
2023-01-12	09:20:00	686.014	10000	20	9.66	33.5	1.07975	1.09754
2023-01-13	09:25:00	687.017	10000	19.2	9.6	32.7	1.09521	1.11244
2023-01-16	08:20:00	689.972	10000	19	9.69	34.3	1.15038	1.1656	0.0247082
2023-01-16	13:45:00	690.198	10000	25.1	9.88	31.9	1.00433	1.02488
2023-01-17	07:30:00	690.938	10000	18.6	9.65	32.6	1.07573	1.09367	0.0930198	0		0
2023-01-17	13:50:00	691.201	10000	23.4	10.22	31.7	0.905	0.929158			300		25
2023-01-18	09:20:00	692.014	10000	18.1	9.42	32.8	0.89269	0.917296
2023-01-19	09:30:00	693.021	10000	17.8	9.71	32.4	0.925562	0.948971
2023-01-20	09:20:00	694.014	10000	18.5	9.62	33.5	0.950054	0.972572
2023-01-23	08:15:00	696.969	10000	19	9.75	34.4	1.04899	1.0679	0.0240571
2023-01-23	14:00:00	697.208	10000	25.1	10.13	31.7	0.789667	0.818023
2023-01-24	07:15:00	697.927	10000	17.8	9.79	32.3	0.818508	0.845814	0.0386661	10		3
2023-01-24	12:15:00	698.135	10000	21.9	10.31	31.9	0.679667	0.712027			300		25
2023-01-25	09:20:00	699.014	10000	17.7	9.61	33.2	0.732803	0.763229
2023-01-26	09:20:00	700.014	10000	17.8	9.65	32.3	0.758818	0.788297
2023-01-27	09:20:00	701.014	10000	17	9.8	34	0.795936	0.824064
2023-01-30	09:20:00	704.014	10000	14.9	9.84	34.4	0.883432	0.908375
2023-01-31	09:25:00	705.017	10000	16.4	9.82	32.1	0.89108	0.915745
2023-02-01	09:25:00	706.017	10000	16.3	9.93	32.8	0.898646	0.923036
2023-02-02	08:25:00	706.976	10000	16.5	9.87	33	0.892556	0.917167	0.0232051	25		10
2023-02-02	13:00:00	707.167	10000	22.6	10.28	31.5	0.751	0.780764			300		25
2023-02-03	09:20:00	708.014	10000	17.3	9.66	32.3	0.747353	0.777249
2023-02-06	09:25:00	711.017	10000	16.5	9.91	34.7	0.886297	0.911136
2023-02-07	09:30:00	712.021	10000	16.9	9.82	31.7	0.886041	0.910889
2023-02-08	09:30:00	713.021	10000	15.5	10.3	32.8	0.947561	0.97017
2023-02-09	09:30:00	714.021	10000	16.4	10.11	33.9	0.95615	0.978447
2023-02-10	07:10:00	714.924	10000	16.4	10.06	31.6	0.947991	0.970584	0.024471	25		10
2023-02-10	12:10:00	715.132	10000	23.1	10.28	31.1	0.848	0.874233			300		25
2023-02-13	09:20:00	718.014	10000	17.4	9.99	34.8	0.88355	0.908489
2023-02-14	07:30:00	718.938	10000	16.4	9.67	30.4	0.968465	0.990313	0.0305028	50		10
2023-02-14	12:30:00	719.146	10000	24.8	9.9	31.7	0.622667	0.657102			300		25
2023-02-15	09:20:00	720.014	10000	18.1	9.35	32.1	0.678768	0.711161
2023-02-16	09:15:00	721.01	10000	16.3	9.56	32.4	0.665309	0.698191
2023-02-17	09:00:00	722	10000	16	9.62	33.4	0.753587	0.783256
2023-02-20	09:40:00	725.028	10000	16.8	9.12	33.2	0.843424	0.869823
2023-02-21	09:00:00	726	10000	16.3	9.3	29.9	0.884914	0.909803
2023-02-22	09:20:00	727.014	10000	18.6	9.5	31.1	0.895958	0.920445
2023-02-24	09:00:00	729	10000	18.5	9.58	33.4	0.998455	1.01921
2023-02-27	09:00:00	732	10000	18.6	10.35	33.6	1.0705	1.08864
2023-02-28	09:05:00	733.003	10000	18.3	9.49	35.5	1.07393	1.09194
2023-03-01	09:40:00	734.028	10000	18.3	9.5	37.7	1.03593	1.05532
2023-03-02	09:00:00	735	10000	17.6	9.47	30.1	1.08335	1.10101
2023-03-03	09:00:00	736	10000	18.5	9.57	31.5	1.0513	1.07013
2023-03-06	09:00:00	739	10000	17.7	9.45	36.1	1.08389	1.10153
2023-03-07	09:40:00	740.028	10000	17.8	9.58	28	1.14497	1.1604
2023-03-08	09:00:00	741	10000	18.7	9.72	29.4	1.21049	1.22353
2023-03-09	08:30:00	741.979	10000	20	9.78	30.8	1.174	1.18836	0.023267	25		3
2023-03-09	12:00:00	742.125	10000	26	9.68	33.6	0.607667	0.642648			300		25
2023-03-10	09:25:00	743.017	10000	20.4	9.42	35.3	0.669144	0.701888
2023-03-13	08:00:00	745.958	10000	21.5	9.75	37.1	0.848302	0.874524
2023-03-14	09:30:00	747.021	10000	19.8	9.65	35.2	0.834591	0.861312
2023-03-15	09:30:00	748.021	10000	19.7	9.28	35.1	0.832821	0.859606
2023-03-16	09:30:00	749.021	10000	19.6	9.6	34.7	0.888576	0.913332
2023-03-17	09:30:00	750.021	10000	20.5	9.27	35.3	0.921382	0.944944
2023-03-20	07:20:00	752.931	10000	18.9	9.64	38.2	0.980733	1.00213	0.0332687	25		10
2023-03-20	13:10:00	753.174	10000	26.9	10.14	34.2	1.01033	1.03066			300		25
2023-03-21	09:30:00	754.021	10000	19.7	9.61	34.9	0.983209	1.00452
2023-03-21	11:30:00	754.104	10000	24.2	9.9	34.6	0.993667	1.0146
2023-03-22	09:20:00	755.014	10000	20.1	9.83	36.1	1.08113	1.09888
2023-03-22	11:00:00	755.083	10000	24.2	10.01	35.1	1.135	1.15079
2023-03-23	09:30:00	756.021	10000	20.2	9.9	36.7	1.09891	1.11601
2023-03-23	11:30:00	756.104	10000	24.7	10.29	36.3	1.15	1.16524
2023-03-24	09:50:00	757.035	10000	20.6	9.79	37.3	1.20157	1.21493
2023-03-24	11:20:00	757.097	10000	25.2	10.22	36.9	1.102	1.11899
2023-03-27	09:35:00	760.024	10000	20.2	9.64	40.6	1.20758	1.22073
2023-03-28	09:30:00	761.021	10000	20.6	9.62	38.3	1.17797	1.1922
2023-03-29	07:40:00	761.944	10000	20.5	9.61	38.6	1.25262	1.26413	0.0299433
2023-03-29	12:50:00	762.16	10000	26.4	9.83	36.9	1.077	1.0949
2023-03-30	09:40:00	763.028	10000	22.4	9.25	38.3	1.11952	1.13587
2023-03-31	07:55:00	763.955	10000	22.7	9.15	40.5	1.13069	1.14663	0.0288193	10		3
2023-03-31	13:40:00	764.194	10000	27.5	9.02	35.8	0.940667	0.963526			300		25
2023-04-03	09:40:00	767.028	10000	21	9.5	41.8	0.976078	0.997649
2023-04-04	09:35:00	768.024	10000	20.4	9.48	35.8	1.03133	1.05089
2023-04-05	09:30:00	769.021	10000	19.4	9.41	37.3	1.06216	1.0806
2023-04-10	09:30:00	774.021	10000	20.8	9.42	41.4	1.17229	1.18672
2023-04-11	09:40:00	775.028	10000	21.9	9.45	37.2	1.23472	1.24687
2023-04-12	07:20:00	775.931	10000	21.8	9.58	37.2	1.26102	1.27222	0.0263028	25		10
2023-04-12	14:15:00	776.219	10000	30	9.9	37.8	0.932333	0.955496			300		25
2023-04-13	09:30:00	777.021	10000	21.3	9.74	38.4	0.942703	0.965489
2023-04-14	09:30:00	778.021	10000	20.8	9.7	39.4	0.961949	0.984034
2023-04-17	09:40:00	781.028	10000	21.1	9.6	43.3	0.89655	0.921015
2023-04-18	09:40:00	782.028	10000	19.8	9.67	38.8	1.00897	1.02935
2023-04-19	09:30:00	783.021	10000	20.9	9.61	39.7	0.956584	0.978865
2023-04-20	07:30:00	783.938	10000	19.3	9.59	38.5	1.08655	1.1041	0.0192517	50		10
2023-04-20	14:30:00	784.229	10000	26	9.29	34.6	0.510667	0.549178			300		25
2023-04-21	09:30:00	785.021	10000	19.6	9.41	35	0.591825	0.627382
2023-04-24	09:40:00	788.028	10000	21.7	9.42	37.8	0.627011	0.661287
2023-04-25	09:45:00	789.031	10000	21	9.59	36.7	0.311431	0.357195
2023-04-26	09:30:00	790.021	10000	21.2	9.69	37.9	0.459203	0.499588
2023-04-27	09:40:00	791.028	10000	22.6	9.49	35.8	0.530276	0.568074
2023-04-28	09:50:00	792.035	10000	21.5	9.72	36.1	0.594877	0.630324
2023-05-02	09:40:00	796.028	10000	21.7	9.74	40.9	0.810717	0.838307
2023-05-03	09:45:00	797.031	10000	23.2	9.63	36	0.861796	0.887527
2023-05-04	09:50:00	798.035	10000	23.7	9.59	35.8	0.906881	0.93097
2023-05-05	09:40:00	799.028	10000	22.5	9.51	36.3	0.947449	0.970062
2023-05-08	09:40:00	802.028	10000	22.1	9.55	38.8	1.04276	1.0619
2023-05-09	09:30:00	803.021	10000	22.9	9.46	37.1	1.09334	1.11064
2023-05-10	09:10:00	804.007	10000	23	9.52	36.5	1.13216	1.14805
2023-05-11	08:30:00	804.979	10000	22.1	9.66	35.9	1.1498	1.16505	0.0296804	25		10
2023-05-11	14:10:00	805.215	10000	27.3	10.03	34.8	1.03867	1.05796			300		25
2023-05-12	09:25:00	806.017	10000	21.2	9.72	35.8	1.01613	1.03625
2023-05-15	09:30:00	809.021	10000	20.5	9.82	40	1.13825	1.15392
2023-05-16	09:30:00	810.021	10000	21.2	9.79	36.3	1.12932	1.14531
2023-05-17	09:35:00	811.024	10000	20.7	9.82	35.9	1.1558	1.17083
2023-05-18	08:20:00	811.972	10000	23.3	10.06	36.5	1.15778	1.17273	0.0169859	50		10
2023-05-18	14:30:00	812.229	8000	29.1	9.86	36.3	0.678667	0.711063			300		25
2023-05-19	09:30:00	813.021	8000	22	8.89	36.7	0.668632	0.701394
2023-05-22	09:40:00	816.028	8000	20.6	9.74	40.9	0.666535	0.699374
2023-05-23	09:30:00	817.021	8000	20.4	8.99	37.8	0.690148	0.722127
2023-05-24	09:20:00	818.014	8000	19	9.06	37.2	0.725024	0.755733
2023-05-25	09:15:00	819.01	8000	19.7	9.69	37.1	0.860046	0.88584
2023-05-26	09:40:00	820.028	8000	20.7	9.53	37.5	0.90024	0.924571
2023-05-29	09:30:00	823.021	8000	20.4	9.5	37.6	1.14242	1.15794
2023-05-31	09:30:00	825.021	8000	20.7	9.5	38.8	1.1442	1.15965
2023-06-01	09:30:00	826.021	8000	21	9.52	37.5	1.14676	1.16212
2023-06-02	09:40:00	827.028	8000	22.4	9.49	37.7	1.17213	1.18656
2023-06-05	09:50:00	830.035	8000	23.2	9.41	39.2	1.22852	1.2409
2023-06-06	09:40:00	831.028	8000	23.8	9.2	36.3	1.24667	1.25839
2023-06-07	09:30:00	832.021	8000	23.8	9.34	37.1	1.22468	1.2372
2023-06-08	09:35:00	833.024	8000	22.5	9.35	37	1.19365	1.2073
2023-06-09	09:20:00	834.014	8000	22	8.86	37.5	1.25775	1.26907
2023-06-12	07:40:00	836.944	8000	22.3	9.53	39.2	1.3881	1.39468	0.0276596	25		3
2023-06-12	14:30:00	837.229	10000	26.8	8.95	34.9	0.836	0.86267			300		25
2023-06-13	09:30:00	838.021	10000	22.1	8.2	35.3	0.8318	0.858622
2023-06-14	09:30:00	839.021	10000	22.3	9.51	37.2	0.876253	0.901457
2023-06-15	09:30:00	840.021	10000	23	9.5	36.1	1.17042	1.18492
2023-06-16	09:30:00	841.021	10000	23.3	9.55	36.9	1.34745	1.3555
2023-06-19	07:30:00	843.938	10000	23.7	9.67	40.2	1.53896	1.54004	0.100974
2023-06-19	12:50:00	844.16	10000	29.7	9.75	34.4	1.323	1.33194
2023-06-20	07:30:00	844.938	10000	24	9.69	34.9	1.3507	1.35864	0.0343192	0		0
2023-06-20	14:00:00	845.208	7900	27.9	9.83	35.6	0.981	1.00239			300		25
2023-06-21	09:30:00	846.021	7900	23.5	9.45	36.2	0.957201	0.979459
2023-06-21	15:40:00	846.278	8000	27.9	9.3	35.8	0.896298	0.920773
2023-06-22	09:30:00	847.021	8000	23.4	9.5	37.8	0.948078	0.970668
2023-06-22	10:00:00	847.042	8000	26.5	9.92	35.8	0.919	0.942648
2023-06-23	08:00:00	847.958	8000	24.8	9.7	37.7	0.985054	1.0063
2023-06-26	07:30:00	850.938	8000	23.8	9.32	42.9	1.01586	1.03599	0.0239583	50		10
2023-06-26	13:00:00	851.167	10000	30.6	9.01	35.6	0.931667	0.954854			300		25
2023-06-27	09:30:00	852.021	10000	23.8	8.94	37.2	0.913287	0.937143
2023-06-28	09:40:00	853.028	10000	24.6	9.03	37.5	0.977497	0.999016
2023-06-29	09:50:00	854.035	10000	25.8	9.3	37.7	1.0189	1.03891
2023-06-30	09:50:00	855.035	10000	34.6	9.78	37.4	1.04516	1.06421
2023-07-03	07:30:00	857.938	10000	23.4	9.25	41.6	1.10052	1.11756	0.0240305	50		10
2023-07-03	12:50:00	858.16	10000	28.7	9.99	34.7	1.081	1.09875			300		25
2023-07-04	09:30:00	859.021	10000	23.9	9.15	36.4	1.09852	1.11563
2023-07-05	09:30:00	860.021	10000	23.8	9.22	36.7	1.1387	1.15435
2023-07-06	09:30:00	861.021	10000	24.1	9.24	36.3	1.18439	1.19838
2023-07-07	09:30:00	862.021	10000	23.5	9.32	37	1.23232	1.24456
2023-07-10	09:30:00	865.021	10000	23.4	9.33	41.4	1.67186	1.6681
2023-07-11	09:40:00	866.028	10000	23.4	9.4	35.8	1.69106	1.68661
2023-07-12	09:30:00	867.021	10000	23.5	9.39	37.3	1.40102	1.40713
2023-07-13	09:40:00	868.028	10000	24.2	9.39	40.7	1.36612	1.37349
2023-07-14	09:50:00	869.035	10000	24.9	9.26	36	1.36262	1.37012
2023-07-17	09:30:00	872.021	10000	23	9.36	43.5	1.5167	1.51859
2023-07-18	07:20:00	872.931	10000	22.6	9.42	33.8	1.62276	1.62079	0.0353423	25		10

## Sheet: P1-P7
Date	Hour	Day	Vol (L)	T (°C)	CO2 (nL/min)	pH	Salinity	Norm OD (750nm)	DW	Pvol	Phase	NO3 before harvesting	NO3 after replenishment	PO4 before harvesting	P4 after replenishment
2021-02-25	15:00:00	0	10000	25.9	0	9.29	9	0.256237	0.194667		P1		1200		50
2021-02-26	08:15:00	0.71875	10000	21.4	0	9.3	9.3	0.294466	0.221741		P1
2021-03-01	09:00:00	3.75	10000	21.9	0	9.57	10	0.578987	0.423238		P1
2021-03-02	09:00:00	4.75	10000	21.2	0	9.75	9.2	0.720667	0.523576		P1
2021-03-03	09:00:00	5.75	10000	21.1	0	9.79	9.2	0.868667	0.62839		P1
2021-03-04	09:00:00	6.75	10000	18.9	0	9.99	9.4	0.96078	0.693624	0.0739196	P1
2021-03-04	15:00:00	7	10000	24.3	0	10.36	9.2	0.880667	0.636888		P1
2021-03-05	09:00:00	7.75	10000	21.7	0	10.11	9.4	0.956865	0.690852	0.0719518	P1	600		25
2021-03-05	14:00:00	7.95833	10000	26.5	0	10.37	9.4	0.826667	0.598645		P1		1200		50
2021-03-08	09:00:00	10.75	10000	21.5	0.15	10.24	10.6	1.08514	0.781695		P1
2021-03-09	09:00:00	11.75	10000	18.2	0.15	10.46	9.7	1.16967	0.84156	0.0640655	P1
2021-03-09	14:00:00	11.9583	10000	24.2	0.15	10.54	9.4	0.908333	0.656482		P1
2021-03-10	09:00:00	12.75	10000	19.5	0.3	10.42	10	0.940627	0.679352		P1
2021-03-11	09:00:00	13.75	10000	22	0.3	10.31	9.6	1.01376	0.731148		P1
2021-03-12	09:00:00	14.75	10000	21.7	0.3	10.35	10	1.10669	0.79696	0.0503207	P1	600		10
2021-03-12	15:00:00	15	10000	26.5	0.3	10.5	9.6	0.867333	0.627445		P1		1200		50
2021-03-15	09:00:00	17.75	10000	20.8	0.3	10.37	10.8	1.04059	0.750148		P1
2021-03-16	09:00:00	18.75	10000	22.6	0.3	10.25	9.9	1.1297	0.813251	0.0495482	P1
2021-03-16	14:00:00	18.9583	10000	26.1	0.3	10.31	9.6	0.89	0.643498		P1
2021-03-17	09:00:00	19.75	10000	21.8	0.3	10.19	9.8	0.956735	0.69076		P1
2021-03-18	09:00:00	20.75	10000	22.1	0.3	10.23	10.3	1.00381	0.724095		P1
2021-03-19	09:00:00	21.75	10000	23.1	0.3	10.25	10.1	1.08198	0.779458	0.0487022	P1	1200		10
2021-03-19	12:00:00	21.875	10000	24.8	0.3	10.22	9.6	0.822	0.59534		P1		1200		50
2021-03-22	08:15:00	24.7188	10000	20	0.3	10.11	11.4	0.951018	0.686711		P1
2021-03-23	08:00:00	25.7083	10000	21.6	0.3	10.37	9.8	1.03804	0.748341	0.0399131	P1
2021-03-23	11:30:00	25.8542	10000	24.6	0.3	10.33	9.6	0.755333	0.548127		P1
2021-03-24	08:10:00	26.7153	10000	20.2	0.3	10.28	10.2	0.813176	0.589092		P1
2021-03-25	08:05:00	27.7118	10000	22.4	0.3	10.33	10.1	0.887129	0.641465	0.0502452	P1	1200		10
2021-03-25	10:25:00	27.809	10000	24.5	0.2	10.25	9.7	0.657	0.478487		P1		1200		50
2021-03-26	09:30:00	28.7708	10000	23.5	0.2	9.98	10.1	0.732462	0.53193		P1
2021-03-29	08:20:00	31.7222	10000	21.3	0.2	10.18	11.4	0.940787	0.679465		P1
2021-03-30	08:05:00	32.7118	10000	19.3	0.2	10.1	9.8	1.00068	0.721884		P1
2021-03-31	08:00:00	33.7083	10000	22.5	0.2	10.2	10.2	1.07017	0.771094	0.0496002	P1
2021-03-31	10:30:00	33.8125	10000	23.2	0.2	10.08	9.8	0.754	0.547183		P1
2021-04-05	08:25:00	38.7257	10000	23.8	0.2	10.05	10.7	1.09845	0.791126	0.0496506	P1
2021-04-05	11:10:00	38.8403	10000	23.5	0.2	10.15	9.8	0.744333	0.540337		P1
2021-04-06	08:15:00	39.7188	10000	20.2	0.2	10.07	10.2	0.831399	0.601997		P1
2021-04-07	08:15:00	40.7188	10000	19.5	0.2	9.81	10	0.88886	0.642691		P1
2021-04-08	08:20:00	41.7222	10000	20.7	0.2	10.11	10.3	0.948919	0.685225		P1
2021-04-09	08:15:00	42.7188	10000	22.7	0.2	10.08	10.2	0.988327	0.713133	0.0445526	P1	1200		10
2021-04-09	11:20:00	42.8472	10000	24.5	0.2	9.95	9.9	0.701	0.509648		P1		1200		50
2021-04-12	08:25:00	45.7257	10000	23.6	0.2	10.07	11.6	0.927129	0.669793	0.0556353	P1
2021-04-12	11:25:00	45.8507	10000	25	0.2	10.06	10.1	0.638333	0.465268		P1
2021-04-13	08:20:00	46.7222	10000	22.1	0.2	10.09	10.5	0.734575	0.533426		P1
2021-04-14	08:30:00	47.7292	10000	23.1	0.1	10.15	10.6	0.804824	0.583176		P1
2021-04-15	08:20:00	48.7222	10000	22.2	0.1	10.31	10.3	0.884812	0.639824		P1
2021-04-16	08:20:00	49.7222	10000	23.7	0.1	10.3	10.6	0.929327	0.671349	0.0532301	P1	600		3
2021-04-16	12:00:00	49.875	10000	26	0.1	10.38	10.2	0.697333	0.507051		P2		750		50
2021-04-19	08:50:00	52.7431	10000	21.5	0.1	10.01	12.3	0.906667	0.655301		P2
2021-04-20	08:30:00	53.7292	10000	24.9	0.1	10.02	10.5	1.02874	0.741756	0.0608962	P2	250		10
2021-04-20	13:25:00	53.934	10000	27.3	0.1	10	10.2	0.745	0.540809		P2		300		50
2021-04-21	07:50:00	54.7014	10000	19.7	0.1	9.98	10.9	0.831284	0.601916		P2
2021-04-22	08:15:00	55.7188	10000	22.7	0.1	10.08	10.7	0.931346	0.672779		P2
2021-04-23	08:30:00	56.7292	10000	23.2	0.1	10.09	10.7	1.02858	0.74164		P2
2021-04-26	08:10:00	59.7153	10000	24.2	0.1	10.21	11.9	1.22314	0.87943	0.0585722	P2
2021-04-26	12:00:00	59.875	10000		0.1	10.22	10.2	0.990667	0.71479		P2
2021-04-27	08:05:00	60.7118	10000	21.7	0.1	10.24	11.1	0.948018	0.684586		P2
2021-04-28	08:15:00	61.7188	10000	22.6	0.1	10.1	10.4	1.03118	0.743482		P2
2021-04-29	08:15:00	62.7188	10000	23.3	0.1	9.93	10.6	1.13483	0.816887		P2
2021-04-30	08:15:00	63.7188	10000	23	0.1	9.92	10.7	1.1865	0.853483	0.0360826	P2	50		3
2021-04-30	12:30:00	63.8958	10000	25.8	0.1	9.93	10.3	0.968	0.698738		P2		300		50
2021-05-03	08:30:00	66.7292	10000	23.7	0.1	10.02	12.5	1.15992	0.834653	0.0479703	P2
2021-05-03	13:45:00	66.9479	10000	28.3	0.1	10.08	10.3	0.932667	0.673715		P2
2021-05-04	08:20:00	67.7222	10000	21.9	0.1	10	10.7	0.988928	0.713559		P2
2021-05-05	08:05:00	68.7118	10000	21.9	0.1	10.08	10.9	1.06906	0.770307		P2
2021-05-06	08:20:00	69.7222	10000	21.5	0.1	10.1	10.6	1.14887	0.82683	0.0551907	P2	50		3
2021-05-06	14:50:00	69.9931	10000	28.9	0.1	9	9.1	0.409	0.302854		P2		300		50
2021-05-07	08:25:00	70.7257	10000	22.9	0.1	9.33	9.3	0.537194	0.39364		P2
2021-05-10	08:25:00	73.7257	10000	23.8	0.1	10.28	10.7	1.20086	0.863649		P2
2021-05-11	08:20:00	74.7222	10000	22.1	0.2	10.27	9.4	1.39017	0.997719		P2
2021-05-12	09:00:00	75.75	10000	21.3	0.2	10.54	9.8	1.55845	1.1169		P2
2021-05-13	08:30:00	76.7292	10000	23.7	0.2	10.7	9.7	1.68772	1.20844	0.134438	P2	25		3
2021-05-13	09:30:00	76.7708	10000	28.5	0.2	10.9	9.7	1.46233	1.04882		P2		300		50
2021-05-14	08:30:00	77.7292	10000	22.4	0.2	10.85	9.9	1.55625	1.11533		P2
2021-05-17	08:30:00	80.7292	10000	23.7	1	10.67	11.6	1.86753	1.33578	0.072495	P2
2021-05-17	09:30:00	80.7708	10000	28.6	1	10.76	9.8	1.42167	1.02002		P2
2021-05-18	08:10:00	81.7153	10000	23.1	1	10.45	9.9	1.48947	1.06804		P2
2021-05-19	08:30:00	82.7292	10000	23	1	10.28	10.3	1.66124	1.18969		P2
2021-05-20	08:10:00	83.7153	10000	23.9	1	10.24	10.4	1.77154	1.2678	0.0841514	P2
2021-05-20	09:10:00	83.7569	10000	29.1	1	10.32	9.9	1.58633	1.13664		P2
2021-05-21	08:20:00	84.7222	10000	23.2	1	10.07	10.3	1.67371	1.19852	0.0641051	P2	0		3
2021-05-21	09:20:00	84.7639	10000	28.7	1	10.04	10.3	1.489	1.06771		P2		300		50
2021-05-24	09:00:00	87.75	10000	22.7	1	9.96	12.2	1.86244	1.33218		P2
2021-05-26	09:00:00	89.75	10000	24.2	1	9.96	10.7	2.17744	1.55526	0.0977822	P2
2021-05-26	10:00:00	89.7917	10000	28.7	1	9.93	10.6	1.99567	1.42653		P2
2021-05-27	09:00:00	90.75	10000	23.8	1	10.08	10.9	2.05549	1.4689	0.0442107	P2	25		3
2021-05-27	10:00:00	90.7917	10000	27.8	1	9.93	10.6	1.81833	1.30094		P2		300		50
2021-05-28	09:00:00	91.75	10000	22.5	0.4	9.75	10.7	1.89776	1.3572		P2
2021-05-31	08:30:00	94.7292	10000	22.3	0.4	9.76	12.4	2.52861	1.80396		P2
2021-06-01	08:20:00	95.7222	10000	21.8	0.4	9.93	10.8	2.63822	1.88159	0.117765	P2
2021-06-01	09:20:00	95.7639	10000	26.2	0.4	9.74	9.4	2.04167	1.45911		P2
2021-06-02	08:20:00	96.7222	10000	22.3	0.4	9.76	9.8	2.11948	1.51421	0.0575006	P2
2021-06-02	09:20:00	96.7639	10000	25.6	0.4	9.82	9.4	1.881	1.34532		P2
2021-06-03	08:00:00	97.7083	10000	22.8	0.4	9.83	9.7	1.9698	1.40821	0.066588	P2	0		3
2021-06-03	09:00:00	97.75	10000	26.3	0.4	9.86	9.6	1.811	1.29575		P2		300		50
2021-06-04	08:10:00	98.7153	10000	22.3	0.4	9.97	9.9	1.86828	1.33632		P2
2021-06-07	08:30:00	101.729	10000	22.4	0.4	10.18	11.2	2.04857	1.464		P2
2021-06-08	08:15:00	102.719	10000	22.7	0.4	10.27	9.7	2.20998	1.57831		P2
2021-06-09	08:00:00	103.708	10000	23.3	0.4	10.25	10	2.472	1.76387	0.0785656	P2	25		3
2021-06-09	09:00:00	103.75	10000	25.1	0.4	10.23	9.5	1.602	1.14774		P2		300		50
2021-06-10	08:00:00	104.708	10000	23.9	0.4	10.26	9.7	1.61729	1.15856		P2
2021-06-11	08:10:00	105.715	10000	23.2	0.4	10.18	10.2	1.76775	1.26512		P2
2021-06-14	08:30:00	108.729	10000	23.4	0.4	10.26	11.2	1.88379	1.3473	0.0400797	P2
2021-06-14	08:30:00	108.729	10000	27.1	0.4	10.24	10.1	1.86767	1.33588		P2
2021-06-15	08:30:00	109.729	10000	23.1	0.4	10.3	10.3	2.06903	1.47849		P2
2021-06-16	08:20:00	110.722	10000	23	0.4	10.06	10.5	2.08797	1.4919		P2
2021-06-17	08:30:00	111.729	10000	24	0.4	10.29	10.5	2.09439	1.49645	0.0535212	P2	0		3
2021-06-17	09:30:00	111.771	10000	29.3	0.4	10.27	10.4	1.99	1.42252		P2		300		50
2021-06-18	08:00:00	112.708	10000	24	0.4	10.21	10.6	1.88116	1.34544		P2
2021-06-21	08:30:00	115.729	10000	23.1	0.4	10.26	11.5	1.88783	1.35016		P2
2021-06-22	08:15:00	116.719	10000	23.6	0.4	10.31	10.1	2.48879	1.77576	0.0713926	P2
2021-06-22	09:15:00	116.76	10000	27	0.4	10.34	10.2	1.80367	1.29056		P2
2021-06-23	07:00:00	117.667	10000	23.2	0.4	10.43	10.4	1.94912	1.39356	0.113663	P2	0		3
2021-06-23	08:00:00	117.708	10000	28.4	0.4	10.39	10.3	1.56833	1.12389		P2		300		50
2021-06-24	08:00:00	118.708	10000	21.6	0.4	10.39	10.5	1.59176	1.14048		P2
2021-06-25	08:00:00	119.708	10000	22	0.4	10.37	10.4	1.6447	1.17798		P2
2021-06-28	08:00:00	122.708	10000	22.5	0.4	10.22	11.7	2.08524	1.48996	0.0732142	P2
2021-06-28	09:00:00	122.75	10000	28.8	0.4	10.27	9.9	1.454	1.04292		P2
2021-06-29	08:00:00	123.708	10000	22.7	0.4	10.3	10.2	1.48047	1.06167		P2
2021-06-30	08:00:00	124.708	10000	22.5	0.4	10.33	10.3	1.64231	1.17628		P2
2021-07-01	08:00:00	125.708	10000	22.8	0.4	10.4	10.4	1.78517	1.27746	0.07928	P2	0		3
2021-07-01	09:30:00	125.771	10000	26.8	0.4	10.29	10.6	1.499	1.07479		P2		300		50
2021-07-02	08:00:00	126.708	10000	21.7	0.4	10.27	10.3	1.58417	1.13511		P2
2021-07-05	08:00:00	129.708	10000	23.1	0.4	10.36	11.6	2.01156	1.43779	0.0921898	P2
2021-07-05	09:00:00	129.75	10000	25.5	0.4	10.3	9.6	1.33567	0.959119		P2
2021-07-06	08:00:00	130.708	10000	23	0.4	10.39	9.9	1.41964	1.01859		P2
2021-07-07	08:00:00	131.708	10000	22.8	0.4	10.32	9.9	1.47071	1.05475		P2
2021-07-08	08:00:00	132.708	10000	23.6	0.4	10.34	10	1.53536	1.10054	0.0478049	P2	0		3
2021-07-08	13:00:00	132.917	10000	27.1	0.4	10.27	9.9	1.055	0.760351		P2		300		50
2021-07-09	08:00:00	133.708	10000	21.7	0.4	10.38	10.1	1.25008	0.898506		P2
2021-07-12	08:00:00	136.708	10000	26.1	0.4	10.37	11.6	1.43095	1.0266	0.0702189	P2
2021-07-12	12:00:00	136.875	10000	29.2	0.4	10.26	9.6	1.084	0.780889		P2
2021-07-13	08:00:00	137.708	10000	23.1	0.4	10.47	9.8	1.19608	0.860265		P2
2021-07-14	08:00:00	138.708	10000	22.7	0.4	10.31	10	1.27872	0.91879		P2
2021-07-15	08:00:00	139.708	10000	22.3	0.4	10.4	10	1.36832	0.982244		P2
2021-07-16	07:40:00	140.694	10000	22.9	0.4	10.45	10	1.3872	0.995615	0.0562192	P2	0		3
2021-07-16	14:30:00	140.979	10000	28.7	0.4	10.33	10.1	0.999667	0.721164		P2		300		50
2021-07-19	08:00:00	143.708	10000	24.3	0.4	10.55	11.3	1.27159	0.913738	0.0705615	P2
2021-07-19	12:30:00	143.896	10000	27.9	0.4	10.39	10	0.834333	0.604075		P2
2021-07-20	08:00:00	144.708	10000	23.3	0.4	10.53	10.2	0.97134	0.701103		P2
2021-07-21	07:40:00	145.694	10000	22.3	0.4	10.35	10.5	1.05365	0.759395		P2
2021-07-22	08:00:00	146.708	10000	23.3	0.4	10.58	10.4	1.15417	0.830581	0.0805355	P2	0		3
2021-07-22	13:10:00	146.924	10000	29.2	0.4	10.5	10	0.747333	0.542461		P2		300		50
2021-07-23	08:00:00	147.708	10000	23.5	0.4	10.45	10.3	0.871521	0.630411		P2
2021-07-26	08:00:00	150.708	10000	22.9	0.4	10.35	12.1	1.16556	0.838653		P2
2021-07-27	08:00:00	151.708	10000	23	0.4	10.64	9.7	1.27766	0.918041		P2
2021-07-28	08:00:00	152.708	10000	22.6	0.4	10.45	10.2	1.38693	0.995422		P2
2021-07-29	08:00:00	153.708	10000	22.7	0.4	10.48	10.6	1.3717	0.984637	0.0651722	P2	10		3
2021-07-29	13:00:00	153.917	10000	27.3	0.4	10.41	9.3	0.840333	0.608324		P2		300		50
2021-07-30	08:00:00	154.708	10000	22.8	0.4	10.45	9.4	0.96166	0.694247		P2
2021-08-02	08:00:00	157.708	10000	22.2	0.4	10.6	10.7	1.17539	0.845613	0.0625817	P2
2021-08-02	13:00:00	157.917	10000	27.5	0.4	10.44	9.2	0.801667	0.58094		P2
2021-08-03	08:00:00	158.708	10000	23.7	0.4	10.67	9.5	0.945179	0.682576		P2
2021-08-04	07:30:00	159.688	10000	22.1	0.4	10.73	9.5	1.05913	0.763276		P2
2021-08-05	08:00:00	160.708	10000	23.4	0.4	10.33	9.6	1.16693	0.83962	0.0926615	P2	0		10
2021-08-05	12:00:00	160.875	10000	27	0.4	10.13	9.5	0.763	0.553557		P2		300		50
2021-08-06	08:00:00	161.708	10000	23.4	0.4	10.14	9.6	0.914375	0.66076		P2
2021-08-09	08:00:00	164.708	10000	23.4	0.4	10.8	9.88	1.20673	0.867807		P2
2021-08-10	07:20:00	165.681	10000	23.1	0.4	9.95	9.4	1.36739	0.981588	0.0890702	P2	25		10
2021-08-11	09:00:00	166.75	10000	26.1	0		20.8	0.624	0.541466		P3		600		50
2021-08-12	09:00:00	167.75	10000	22.1	0	9.23	21.2	0.626289	0.543546		P3
2021-08-13	09:00:00	168.75	10000	24.4	0.1	9.2	21.3	0.663387	0.577253		P3
2021-08-17	09:00:00	172.75	10000	25.3	0.1	9.62	23	0.765078	0.66965		P3
2021-08-18	08:30:00	173.729	10000	24	0.1	9.8	20.1	0.903403	0.795332		P3
2021-08-19	08:00:00	174.708	10000	24	0.1	9.82	20.7	0.955259	0.842449		P3
2021-08-20	08:15:00	175.719	10000	23.7	0.1	9.79	21.7	0.991115	0.875027		P3
2021-08-23	08:40:00	178.736	10000	25.4	0.1	9.97	22	1.12541	0.997044		P3
2021-08-24	08:10:00	179.715	10000	23.4	0.1	9.87	20.4	1.22965	1.09176	0.0424434	P3
2021-08-24	14:30:00	179.979	10000	28.9	0.1	10.24	20.6	1.01267	0.894609		P3
2021-08-25	08:20:00	180.722	10000	22.9	0.1	10.01	21.1	1.05636	0.934309		P3
2021-08-26	08:20:00	181.722	10000	23.2	0.1	9.99	21.5	1.11304	0.985807	0.0523208	P3	150		10
2021-08-26	14:20:00	181.972	10000	25.9	0.1	10.18	21.1	1.16167	1.02999		P3		600		50
2021-08-27	08:30:00	182.729	10000	24.6	0.1	10.2	21.7	1.22419	1.0868		P3
2021-08-30	08:30:00	185.729	10000	23.3	0.1	9.82	23.6	1.24216	1.10312		P3
2021-08-31	08:00:00	186.708	10000	24.8	0.1	9.61	24.8	1.27196	1.1302		P3
2021-09-01	07:30:00	187.688	10000	24	0.1	9.7	21.3	1.44134	1.2841	0.0444614	P3
2021-09-01	13:45:00	187.948	10000	28.5	0.1	10.12	21.5	1.22633	1.08875		P3
2021-09-02	08:00:00	188.708	10000	24.4	0.1	9.52	21.9	1.2936	1.14986		P3
2021-09-03	07:30:00	189.688	10000	24.3	0.1	9.51	22.5	1.32185	1.17553	0.0498902	P3	150		10
2021-09-03	12:30:00	189.896	10000	28.9	0.1	10.24	21.4	1.04767	0.92641		P3		600		50
2021-09-06	08:00:00	192.708	10000	23.8	0.1	9.38	24.6	1.30082	1.15642		P3
2021-09-07	08:00:00	193.708	10000	25.3	0.1	9.53	22.2	1.37911	1.22756	0.0789903	P3
2021-09-07	12:30:00	193.896	10000	28.9	0.1	10.02	21.7	1.13233	1.00334		P3
2021-09-09	07:30:00	195.688	10000	23.2	0.1	9.43	25.5	1.14712	1.01677	0.00749949	P3	300		25
2021-09-09	13:20:00	195.931	10000	29.1	0.1	10.23	20	0.907333	0.798903		P3		600		50
2021-09-10	08:00:00	196.708	10000	24.9	0.1	9.39	20.9	0.970016	0.855856		P3
2021-09-13	08:00:00	199.708	10000	25.1	0.1	9.49	22.1	1.13032	1.00151		P3
2021-09-14	07:30:00	200.688	10000	23.8	0	9.4	20.8	1.11891	0.991142	0.0404122	P3
2021-09-14	13:00:00	200.917	10000	28	0	9.9	20.3	0.924	0.814046		P3
2021-09-15	08:00:00	201.708	10000	24.1	0	9.6	20.6	0.975911	0.861213		P3
2021-09-16	08:30:00	202.729	10000	23.7	0	9.62	21	0.932833	0.822072	0.00442812	P3	300		25
2021-09-16	12:25:00	202.892	10000	27	0	9.57	20.8	0.840667	0.73833		P3		600		50
2021-09-17	08:00:00	203.708	10000	23.8	0	9.3	21	0.884165	0.777852		P3
2021-09-20	08:00:00	206.708	10000	23.5	0	9.65	23.5	1.07776	0.953757	0.0564541	P3	300		25
2021-09-20	10:45:00	206.823	10000	23.8	0	9.74	22.8	1.022	0.903089		P4		600		50
2021-09-21	08:00:00	207.708	10000	24.8	0	9.78	23.8	1.08348	0.958949	0.0630887	P4
2021-09-21	09:00:00	207.75	10000	26.3	0	9.95	24.3	0.866667	0.761953		P4
2021-09-22	08:00:00	208.708	10000	23.7	0	9.9	25.1	0.927789	0.817489		P4
2021-09-22	10:00:00	208.792	10000	24.1	0	10.1	25.5	0.920541	0.810904		P4
2021-09-23	08:00:00	209.708	10000	23.7	0	10.18	26.3	0.976928	0.862137	0.0511574	P4	150		25
2021-09-23	09:00:00	209.75	10000	26.2	0	10.13	27.1	0.809667	0.710163		P4		600		50
2021-09-24	08:00:00	210.708	10000	22.8	0	9.78	27.7	0.865178	0.760601		P4
2021-09-24	10:15:00	210.802	10000	28	0	9.8	28	0.877201	0.771525		P4
2021-09-27	08:00:00	213.708	10000	24.4	0	9.85	30.7	1.0122	0.894189		P4
2021-09-27	10:00:00	213.792	10000	26.6	0	9.8	29.4	1.01579	0.897446		P4
2021-09-28	08:00:00	214.708	10000	24.4	0	9.81	30.3	1.01543	0.89712	0.0377056	P4
2021-09-28	09:00:00	214.75	10000	26.9	0	10.04	29.6	0.882667	0.776491		P4
2021-09-29	08:00:00	215.708	10000	24.3	0	9.98	29.7	0.885342	0.778922		P4
2021-09-30	07:45:00	216.698	10000	24.2	0	9.95	31.1	0.937492	0.826305	0.0255731	P4	300		25
2021-09-30	09:00:00	216.75	10000	29	0	9.97	32.4	0.733667	0.64111		P4		600		50
2021-10-01	08:00:00	217.708	10000	24.3	0	9.89	32.7	0.789688	0.692011		P4
2021-10-01	11:00:00	217.833	10000	26.6	0	9.85	33	0.802145	0.703329		P4
2021-10-04	08:00:00	220.708	10000	23.8	0	9.84	36.5	0.841216	0.738829		P4
2021-10-04	10:10:00	220.799	10000	25.1	0	9.79	34.7	0.867735	0.762924		P4
2021-10-05	08:00:00	221.708	10000	25.1	0	9.73	36	0.8325	0.73091	0.0181109	P4
2021-10-05	09:00:00	221.75	10000	28.5	0	10.06	36.4	0.712667	0.622029		P4
2021-10-06	07:00:00	222.667	10000	22.8	0	9.76	37	0.729312	0.637153	0.0164986	P4
2021-10-06	13:00:00	222.917	10000	24.1	0	9.65	37.2	0.747294	0.774212		P4
2021-10-07	08:00:00	223.708	10000	25	0	9.58	38.5	0.767667	0.795011	0.0262719	P4	300		25
2021-10-07	09:00:00	223.75	10000	27.6	0	9.84	37.1	0.603962	0.627885		P4		600		50
2021-10-08	08:00:00	224.708	10000	23	0	9.98	37.9	0.663676	0.688847		P4
2021-10-11	08:00:00	227.708	10000	24.8	0	9.54	41.4	0.747061	0.773975	0.0369069	P4
2021-10-11	12:25:00	227.892	10000	25.5	0	9.64	36.8	0.557	0.579941		P4
2021-10-13	07:45:00	229.698	10000	23.9	0	9.51	39	0.621197	0.64548		P4
2021-10-14	07:40:00	230.694	10000	23.3	0	9.54	37.8	0.651951	0.676876	0.0345939	P4	300		25
2021-10-14	09:00:00	230.75	10000	27.1	0	9.24	37.4	0.544667	0.56735		P4		600		50
2021-10-15	07:45:00	231.698	10000	23.7	0	8.86	38.3	0.565069	0.588179		P4
2021-10-18	07:45:00	234.698	10000	24.2	0	9.37	40.6	0.630703	0.655184		P4
2021-10-19	08:00:00	235.708	10000	24.2	0	9.51	38.3	0.638306	0.662947	0.01928	P4	300		25
2021-10-19	09:00:00	235.75	10000	27.2	0	9.12	37.7	0.51	0.531959		P4		600		50
2021-10-20	08:00:00	236.708	10000	23.8	0	8.95	38.5	0.545752	0.568459		P4
2021-10-21	08:00:00	237.708	10000	23.4	0	8.92	38.2	0.56879	0.591977		P4
2021-10-22	08:00:00	238.708	10000	24.2	0	8.99	38.4	0.627352	0.651763		P4
2021-10-25	08:00:00	241.708	10000	22.2	0	9.06	41.4	0.731234	0.757817		P4
2021-10-26	08:00:00	242.708	10000	23.2	0	9.01	39.3	0.763593	0.790852		P4
2021-10-27	08:00:00	243.708	10000	24.1	0	9.49	39.7	0.806229	0.834379	0.0380005	P4	300		25
2021-10-27	09:00:00	243.75	10000	24.4	0	9.85	37.5	0.621667	0.645959		P4		600		50
2021-10-28	08:00:00	244.708	10000	22.6	0	9.79	38.3	0.688969	0.714668		P4
2021-10-29	08:20:00	245.722	10000	23.5	0	9.71	38.4	0.703125	0.72912		P4
2021-11-02	08:00:00	249.708	10000	23	0	9.72	42.5	0.794412	0.822315	0.0295981	P4	300		25
2021-11-02	09:00:00	249.75	10000	24.9	0	10.23	37.6	0.638333	0.662975		P4		600		50
2021-11-03	08:00:00	250.708	10000	23.5	0	10.1	38.3	0.639102	0.663759		P4
2021-11-04	08:00:00	251.708	10000	22.8	0	9.75	38.3	0.643029	0.667768		P4
2021-11-05	08:00:00	252.708	10000	22.6	0	9.6	38.6	0.649396	0.674268		P4
2021-11-08	08:00:00	255.708	10000	21.4	0	9.54	40.8	0.728654	0.755182		P4
2021-11-09	08:00:00	256.708	10000	22.5	0	9.62	38.7	0.740341	0.767114	0.0149662	P4
2021-11-09	09:00:00	256.75	10000	21.8	AP	9.86	37.7	0.715	0.741243		P4
2021-11-10	08:00:00	257.708	10000	21.3	0	9.57	38.3	0.739891	0.766655		P4
2021-11-11	08:00:00	258.708	10000	21.6	0	9.51	38.8	0.772947	0.800402	0.0302085	P4	150		10
2021-11-11	09:00:00	258.75	10000	23.3	0	9.86	37.9	0.637333	0.661954		P4		600		50
2021-11-12	08:00:00	259.708	10000	21.4	0	9.35	38.1	0.655209	0.680203		P4
2021-11-15	08:00:00	262.708	10000	20.6	0	9.39	40.8	0.711554	0.737725		P4
2021-11-16	08:00:00	263.708	10000	21	0	9.42	38.7	0.734496	0.761147	0.0200054	P4
2021-11-16	09:00:00	263.75	10000	25	0	9.9	38.5	0.673	0.698366		P4
2021-11-17	08:00:00	264.708	10000	21.1	0	9.7	38.8	0.71311	0.739314		P4
2021-11-18	08:00:00	265.708	10000	22	0	9.48	40.3	0.715864	0.742126	0.0223456	P4	300		25
2021-11-18	09:00:00	265.75	10000	24.4	0	9.89	38.4	0.605	0.628944		P4		600		50
2021-11-19	08:00:00	266.708	10000	19.4	0	9.6	38.7	0.609902	0.633949		P4
2021-11-22	08:00:00	269.708	10000	22.1	0	9.43	41.3	0.685869	0.711504		P4
2021-11-23	08:00:00	270.708	10000	21.2	0	9.23	39	0.724021	0.750453		P4
2021-11-24	08:15:00	271.719	10000	21.5	0	9.34	38.9	0.770961	0.798375		P4
2021-11-25	09:10:00	272.757	10000	21.1	0	9.46	39.7	0.782831	0.810492		P4
2021-11-26	08:00:00	273.708	10000	21.1	0	9.33	38.6	0.849575	0.878631	0.0313743	P4	300		25
2021-11-26	09:00:00	273.75	10000	22.1	0	9.92	38.2	0.732	0.758599		P4		600		50
2021-11-29	08:00:00	276.708	10000	19.5	0	9.32	40.4	0.813799	0.842107		P4
2021-11-30	07:30:00	277.688	10000	19.4	0	9.36	37.5	0.853303	0.882437		P4
2021-12-01	08:00:00	278.708	10000	18.8	0	9.37	38.6	0.881767	0.911496		P4
2021-12-02	08:00:00	279.708	10000	20.4	0	9.46	38.8	0.914634	0.94505	0.0312925	P4	300		25
2021-12-02	09:00:00	279.75	10000		0	9.43	37.5	0.72	0.746348		P4		600		50
2021-12-03	08:00:00	280.708	10000	20.6	0	9.4	40.2	0.759328	0.786498		P4
2021-12-07	08:00:00	284.708	10000	19.9	0	9.39	40.6	0.885468	0.915274		P4
2021-12-09	08:00:00	286.708	10000	22	0	9.33	38.8	0.928318	0.95902	0.0305637	P4	300		25
2021-12-09	09:00:00	286.75	10000	23.3	0	9.51	37.3	0.828	0.856605		P4		600		50
2021-12-10	08:00:00	287.708	10000	20.2	0	9.02	38.3	0.869035	0.898498		P4
2021-12-14	08:00:00	291.708	10000	19.2	0	8.91	40.4	0.997129	1.02927		P4
2021-12-15	07:30:00	292.688	10000	20	0	8.82	38.2	1.00541	1.03772		P4
2021-12-16	07:30:00	293.688	10000	20	0	8.72	37.8	1.04203	1.07511	0.0314962	P4	300		25
2021-12-16	09:00:00	293.75	10000	21.6	0	9.23	37	0.941333	0.972307		P4		600		50
2021-12-17	08:20:00	294.722	10000	18	0	9.24	37.2	0.987993	1.01994		P4
2021-12-20	08:00:00	297.708	10000	20.1	0	9.2	40.1	1.01558	1.0481		P4
2021-12-21	08:00:00	298.708	10000	21.6	0	9.17	37.5	1.10605	1.14047		P4
2021-12-22	08:00:00	299.708	10000	19.4	0	9.05	37.2	1.04866	1.08188		P4
2021-12-23	08:00:00	300.708	10000	21.1	0	8.95	37.3	1.02403	1.05673	0.012133	P4	300		25
2021-12-23	09:00:00	300.75	10000	23.4	0	9.04	37.4	0.842667	0.871578		P4		600		50
2021-12-27	08:30:00	304.729	10000	21.2	0	9.13	40.5	0.932076	0.962856		P4
2021-12-28	08:20:00	305.722	10000	22	0	9.25	37.5	0.996668	1.0288		P4
2021-12-29	07:40:00	306.694	10000	20.4	0	8.96	38	1.02161	1.05426	0.0307319	P4	300		25
2021-12-29	09:00:00	306.75	10000	23.1	0	9.14	38.1	0.813333	0.841632		P4		600		50
2021-12-30	07:40:00	307.694	10000	18.5	0	9.17	38.1	0.979	1.01076		P4
2022-01-03	08:30:00	311.729	10000	18.1	0	9.2	43.4	1.03912	1.07214		P4
2022-01-04	08:30:00	312.729	10000	20.5	0	9.21	38.1	1.072	1.1057		P4
2022-01-05	09:00:00	313.75	10000	20.9	0	9.21	39.9	1.08666	1.12067	0.039863	P4	300		25
2022-01-05	09:00:00	313.75	10000	26.4	0	9.34	38.2	0.931	0.961758		P4		600		50
2022-01-07	08:30:00	315.729	10000	20.3	0	9.15	40.2	0.949932	0.981086		P4
2022-01-10	09:00:00	318.75	10000	20.3	0	9.13	40.5	1.08784	1.12187		P4
2022-01-11	07:45:00	319.698	10000	16.6	0	9.1	39.2	1.07519	1.10896		P4
2022-01-12	08:00:00	320.708	10000	18.2	0	9.09	39.2	1.09094	1.12504		P4
2022-01-13	08:40:00	321.736	10000	19.6	0	9.09	39	1.10682	1.14125	0.0224759	P4	300		25
2022-01-14	09:00:00	322.75	10000	22.2	0	9	38.5	0.683333	0.708915		P4		600		50
2022-01-17	08:00:00	325.708	10000	20.2	0	9.05	42	0.780389	0.807999		P4
2022-01-18	08:00:00	326.708	10000	19.1	0	9.1	39.3	0.781756	0.809394		P4
2022-01-19	08:00:00	327.708	10000	18.8	0	9.15	39.6	0.792685	0.820552	0.0225151	P4	300		25
2022-01-19	13:00:00	327.917	10000	22.1	0	9	39	0.632	0.656509		P4		600		50
2022-01-20	09:00:00	328.75	10000	22.9	0	8.93	39.9	0.663033	0.68819		P4
2022-01-21	08:00:00	329.708	10000	18.3	0	8.87	40	0.700375	0.726313		P4
2022-01-24	08:00:00	332.708	10000	20	0	9.01	41.3	0.733414	0.760042		P4
2022-01-25	08:00:00	333.708	10000	20.2	0	9.03	39.5	0.78	0.807602		P4
2022-01-26	08:00:00	334.708	10000	19.1	0	9.17	40.6	0.717081	0.743368	0.0127891	P4	300		25
2022-01-26	12:00:00	334.875	10000	22.1	0	9.39	38.2	0.674667	0.700067		P4		600		50
2022-01-27	08:00:00	335.708	10000	18.3	0	9.2	38.6	0.702313	0.728291		P4
2022-01-28	10:00:00	336.792	10000	19.6	0	9.16	39.5	0.799782	0.827798		P4
2022-01-31	08:00:00	339.708	10000	18.3	0	9.39	41.2	0.914822	0.945242		P4
2022-02-01	08:00:00	340.708	10000	19.3	0	9.47	39.7	0.966386	0.997884		P4
2022-02-02	08:00:00	341.708	10000	20.5	0	9.13	39.1	0.982193	1.01402	0.0459444	P4	300		25
2022-02-02	12:00:00	341.875	10000	24.4	0	9.46	38	0.862	0.891316		P4		600		50
2022-02-03	08:00:00	342.708	10000	22.2	0	9.07	38.7	0.911869	0.942227		P4
2022-02-04	08:00:00	343.708	10000	20.6	0	9.18	39.1	0.929429	0.960154		P4
2022-02-07	08:00:00	346.708	10000	20.7	0	9.83	41.4	0.979678	1.01145		P4
2022-02-08	08:00:00	347.708	10000	21.2	0	9.71	39.6	1.02645	1.0592		P4
2022-02-09	08:00:00	348.708	10000	20.8	0	9.52	39.5	1.04187	1.07495		P4
2022-02-10	08:00:00	349.708	10000	21.1	0	9.55	40.5	1.09121	1.12532	0.0298724	P4	150		25
2022-02-10	12:30:00	349.896	10000	24.4	0	10.1	38.7	0.949	0.980134		P4		600		50
2022-02-11	08:00:00	350.708	10000	19.8	0	9.33	39	1.02241	1.05508		P4
2022-02-14	08:00:00	353.708	10000	20	0	9.57	42.9	1.10327	1.13762		P4
2022-02-15	08:00:00	354.708	10000	21	0	9.55	40.4	1.12715	1.16201		P4
2022-02-16	08:00:00	355.708	10000	19.8	0	9.52	40.1	1.14459	1.17982		P4
2022-02-17	08:00:00	356.708	10000	21.2	0	9.57	39.9	1.18848	1.22462	0.0358879	P4	150		25
2022-02-17	11:50:00	356.868	10000	24.7	0	9.95	39.2	1.05433	1.08767		P4		600		50
2022-02-18	08:00:00	357.708	10000	20.6	0	9.39	40.2	1.07361	1.10735		P4
2022-02-21	08:00:00	360.708	10000	19.3	0	9.49	42.7	1.23843	1.27561		P4
2022-02-22	08:00:00	361.708	10000	18.5	0	9.62	40.7	1.2081	1.24465	0.0324331	P4	150		25
2022-02-22	13:30:00	361.938	10000	25.9	0	10.17	39.1	0.981	1.0128		P4		600		50
2022-02-23	08:00:00	362.708	10000	19.2	0	9.53	40.1	1.00334	1.03561		P4
2022-02-24	08:00:00	363.708	10000	18.8	0	9.61	40.2	1.04364	1.07675		P4
2022-02-25	08:00:00	364.708	10000	21	0	9.61	40.6	1.06578	1.09935		P4
2022-03-01	08:00:00	368.708	10000	20.1	0	9.37	41.2	1.204	1.24047	0.033624	P4	150		25
2022-03-01	14:45:00	368.99	10000	26.6	0	9.37	39.2	1.03767	1.07065		P4		600		50
2022-03-02	08:00:00	369.708	10000	19.8	0	9.43	40.1	0.998411	1.03058		P4
2022-03-03	08:00:00	370.708	10000	21	0	9.32	41	1.04597	1.07913		P4
2022-03-04	08:00:00	371.708	10000	20.2	0	9.2	40.5	1.10631	1.14073		P4
2022-03-07	08:00:00	374.708	10000	19.6	0	9.41	41.8	1.20101	1.23741		P4
2022-03-08	08:00:00	375.708	10000	20.3	0	9.84	41.7	1.27909	1.31712	0.0366841	P4	150		25
2022-03-08	10:30:00	375.812	10000	22.3	0	8.92	39.9	0.783667	0.811345		P4		600		50
2022-03-09	08:00:00	376.708	10000	21	0	9.03	40.7	0.832639	0.861341		P4
2022-03-10	08:00:00	377.708	10000	20.8	0	9.16	42.3	0.956154	0.987437		P4
2022-03-11	08:00:00	378.708	10000	19.9	0	9.35	41.4	0.98722	1.01915		P4
2022-03-14	08:00:00	381.708	10000	20.5	0	9.51	42.9	1.03548	1.06842		P4
2022-03-15	08:00:00	382.708	10000	20.8	0	9.53	40	1.06367	1.0972		P4
2022-03-16	08:00:00	383.708	10000	18.9	0	9.61	40.8	1.07476	1.10852	0.0376369	P4	150		10
2022-03-16	12:00:00	383.875	10000	28.1	0	9.23	39.5	0.704333	0.730354		P4		600		50
2022-03-17	08:00:00	384.708	10000	20.3	0	9.12	40.3	0.763536	0.790794		P4
2022-03-18	08:00:00	385.708	10000	20.6	0	9.4	39.6	0.809949	0.838177		P4
2022-03-21	08:00:00	388.708	10000	20.1	0	9.64	44.1	0.932415	0.963202		P4
2022-03-22	08:00:00	389.708	10000	21.4	0	9.48	40.9	0.939051	0.969977		P4
2022-03-23	08:00:00	390.708	10000	21.4	0	9.54	40.9	0.949674	0.980822		P4
2022-03-24	08:00:00	391.708	10000	21.5	0	9.91	39.6	1.1052	1.1396		P4
2022-03-25	08:00:00	392.708	10000	20.1	0	9.96	42.9	1.07298	1.1067		P4
2022-03-28	08:00:00	395.708	10000	21.4	0	9.42	42.9	1.16505	1.2007		P4
2022-03-29	08:00:00	396.708	10000	21.1	0	9.59	41.6	1.17804	1.21396		P4
2022-03-30	08:00:00	397.708	10000	20.6	0	9.46	39.8	1.23231	1.26936		P4
2022-03-31	08:00:00	398.708	10000	20.5	0	9.52	41.9	1.23622	1.27336	0.036607	P4	60		10
2022-03-31	13:45:00	398.948	10000	26.6	0	10.17	39	0.978667	1.01042		P4		600		50
2022-04-01	08:00:00	399.708	10000	20.7	0	9.4	40.6	1.01919	1.05179		P4
2022-04-04	08:00:00	402.708	10000	19.6	0	9.51	43.8	1.06582	1.0994		P4
2022-04-05	08:00:00	403.708	10000	17.9	0	9.54	41.4	1.0535	1.08682	0.016049	P4	300		25
2022-04-05	13:30:00	403.938	10000	22.8	0	10.36	39.1	0.796	0.823936		P4		600		50
2022-04-06	08:00:00	404.708	10000	18.9	0	9.34	39.9	0.78396	0.811645		P4
2022-04-07	08:00:00	405.708	10000	19.5	0	9.47	40.9	0.826613	0.855189		P4
2022-04-08	08:00:00	406.708	10000	19.3	0	9.42	40.6	0.875737	0.90534		P4
2022-04-11	08:00:00	409.708	10000	20.2	0	9.72	45.3	0.984405	1.01628		P4
2022-04-12	08:00:00	410.708	10000	21.9	0	9.33	40.8	1.00849	1.04086	0.0320385	P4	150		10
2022-04-12	15:00:00	411	10000	22	0	9.4	38	0.916	0.946444		P4		600		50
2022-04-13	08:00:00	411.708	10000	20	0	9.57	40.6	0.89509	0.925098		P4
2022-04-13	11:30:00	411.854	10000	24	0	10.2	38.3	0.849956	0.879021		P4
2022-04-18	08:45:00	416.74	10000	23.7	0	9.75	49.7	1.02633	1.05908		P4
2022-04-19	08:00:00	417.708	10000	21.7	0	9.35	40.5	0.995975	1.02809	0.012171	P4	150		10
2022-04-19	13:00:00	417.917	10000	26.8	0	10.32	38.5	0.843333	0.872259		P4		600		50
2022-04-20	08:00:00	418.708	10000	21	0	9.66	40	0.832883	0.861591		P4
2022-04-21	08:00:00	419.708	10000	20.4	0	9.41	40.5	0.848901	0.877943		P4
2022-04-22	08:00:00	420.708	10000	20.9	0	9.66	39.9	0.89769	0.927752		P4
2022-04-25	08:00:00	423.708	10000	19	0	9.68	39.1	0.923114	0.953707	0.0140629	P4	300		10
2022-04-25	13:30:00	423.938	10000	24.8	0	9.68	37.5	0.648333	0.673183		P5		600		50
2022-04-26	08:00:00	424.708	10000	20.5	0	8.8	37.8	0.713955	0.740177		P5
2022-04-27	08:00:00	425.708	10000	20.1	0	8.59	38.8	0.670747	0.696066		P5
2022-04-28	08:00:00	426.708	10000	20.8	0	9.43	38.9	0.709833	0.735968		P5
2022-04-29	08:00:00	427.708	10000	20.9	0	9.16	36.2	0.766575	0.793896		P5
2022-05-02	08:00:00	430.708	10000	21.1	0	9.21	42.9	0.768065	0.795418		P5
2022-05-03	08:30:00	431.729	10000	21.4	0	9.29	39.7	0.827456	0.85605		P5
2022-05-04	08:10:00	432.715	10000	20.8	0	9.4	39	0.826923	0.855506		P5
2022-05-05	08:15:00	433.719	10000	20.6	0	9.37	38.3	0.868799	0.898257		P5
2022-05-06	08:15:00	434.719	10000	21.9	0	9.5	37	0.898986	0.929075		P5
2022-05-09	08:30:00	437.729	10000	22.4	0	9.54	42.6	0.942488	0.973486		P5
2022-05-10	08:15:00	438.719	10000	24.3	0	9.2	38.2	0.964332	0.995787		P5
2022-05-11	08:30:00	439.729	10000	24	0	9.45	38.1	0.992454	1.0245		P5
2022-05-12	08:00:00	440.708	10000	22.8	0	9.34	38.2	1.01211	1.04456	0.0221442	P5	150		10
2022-05-12	13:30:00	440.938	10000	27.5	0	8.73	35.8	0.254	0.270609		P5		600		50
2022-05-13	08:00:00	441.708	10000	22.9	0	8.74	36.4	0.277024	0.294114		P5
2022-05-16	08:30:00	444.729	10000	22.6	0	9.57	38.4	0.491939	0.513521		P5
2022-05-17	08:15:00	445.719	10000	22.4	0	9.39	37.3	0.558275	0.581243		P5
2022-05-18	08:00:00	446.708	10000	22.4	0	9.51	37.3	0.620981	0.64526		P5
2022-05-19	08:00:00	447.708	10000	22.6	0	9.49	37.2	0.685525	0.711153		P5
2022-05-20	08:00:00	448.708	10000	22.8	0	9.61	37.3	0.76207	0.789297		P5
2022-05-23	08:00:00	451.708	10000	22.2	0	9.51	40.4	0.811112	0.839364		P5
2022-05-24	08:00:00	452.708	10000	22.5	0	9.76	37.8	0.834071	0.862803	0.0503103	P5	150		3
2022-05-24	13:00:00	452.917	10000	26.2	0	9.58	36	0.7795	0.807092		P5		600		50
2022-05-25	08:10:00	453.715	10000	22	0	9.87	37.1	0.761725	0.788945		P5
2022-05-26	08:20:00	454.722	10000	22	0	9.77	37.2	0.797742	0.825715		P5
2022-05-27	08:20:00	455.722	10000	22	0	9.54	37.9	0.827968	0.856573		P5
2022-05-31	08:00:00	459.708	10000	22.8	0	9.48	41.4	0.934493	0.965324		P5
2022-06-01	08:20:00	460.722	10000	23	0	9.29	37.4	0.954866	0.986123	0.0229364	P5	150		10
2022-06-01	14:10:00	460.965	10000	28.7	0	9.53	36.7	0.734	0.760641		P5		600		50
2022-06-02	08:30:00	461.729	10000	23.9	0	9.37	38.5	0.761962	0.789187		P5
2022-06-03	08:15:00	462.719	10000	23.2	0	9.6	37.6	0.816965	0.84534		P5
2022-06-06	08:20:00	465.722	10000	23.3	0	9.75	41.1	0.985215	1.01711		P5
2022-06-07	08:00:00	466.708	10000	23.5	0	9.49	38.3	0.993679	1.02575		P5
2022-06-08	08:10:00	467.715	10000	22.9	0	9.61	38.2	1.05136	1.08464		P5
2022-06-09	08:00:00	468.708	10000	23.2	0	9.72	39.5	1.09202	1.12614	0.0472037	P5	150		3
2022-06-09	13:00:00	468.917	10000	24.9	0	9.15	37.6	0.994667	1.02676		P5		600		50
2022-06-10	08:45:00	469.74	10000	24	0	9.4	38.6	1.00624	1.03857		P5
2022-06-13	08:05:00	472.712	10000	23.2	0	9.27	41.7	1.13732	1.17239		P5
2022-06-14	08:00:00	473.708	10000	23.9	0	9.31	38.6	1.20398	1.24044		P5
2022-06-15	08:10:00	474.715	10000	23	0	9.32	39.2	1.24502	1.28234	0.0440771	P5	60		10
2022-06-15	14:00:00	474.958	10000	29	0	9.91	37.7	0.983333	1.01519		P5		600		50
2022-06-16	08:00:00	475.708	10000	23.1	0	9.07	39	1.01726	1.04982		P5
2022-06-17	08:10:00	476.715	10000	22.8	0	9.14	39.3	1.0469	1.08008		P5
2022-06-20	08:20:00	479.722	10000	23.4	0	9.25	41.4	1.10156	1.13588		P5
2022-06-21	08:00:00	480.708	10000	23.5	0	9.26	38.9	1.13617	1.17121		P5
2022-06-22	08:10:00	481.715	10000	23	0	9.11	38.9	1.18204	1.21805	0.0300227	P5	60		10
2022-06-22	14:40:00	481.986	10000	26.1	0	9.98	38.1	0.968	0.999531		P5		600		50
2022-06-23	07:30:00	482.688	10000	22.3	0	9.17	38.8	0.946281	0.977358		P5
2022-06-24	07:55:00	483.705	10000	22.5	0	9.2	39.3	1.0286	1.0614		P5
2022-06-27	08:10:00	486.715	10000	22.6	0	9.36	42.3	1.11298	1.14754	0.0312965	P5
2022-06-27	14:30:00	486.979	10000	27.4	0	10	38.9	0.976667	1.00838		P5
2022-06-28	08:30:00	487.729	10000	23	0	9.18	40	1.01886	1.05145	0.0574279	P5
2022-06-28	14:20:00	487.972	10000	27.7	0	10.03	39.1	0.992667	1.02471		P5
2022-06-29	08:00:00	488.708	10000	22.4	0	8.97	40.3	1.07048	1.10415	0.107918	P5
2022-06-29	15:00:00	489	10000	26.2	0	9.93	38.3	0.928	0.958695		P5
2022-06-30	08:20:00	489.722	10000	22.5	0	9.07	38.2	1.01365	1.04613	0.121066	P5	60		10
2022-06-30	12:40:00	489.903	10000	25.5	0	10.1	37.2	0.920667	0.951209		P5		600		50
2022-07-01	08:00:00	490.708	10000	21.8	0	9.11	37.9	0.935398	0.966248		P5
2022-07-04	07:20:00	493.681	10000	22.4	0	8.97	41.2	0.973039	1.00468		P5
2022-07-05	08:00:00	494.708	10000	22.8	0	9.26	38.1	1.02878	1.06158		P5
2022-07-06	07:30:00	495.688	10000	22.8	0	9.17	38.6	1.07038	1.10405		P5
2022-07-07	07:20:00	496.681	10000	21.9	0	9.27	38.1	1.12316	1.15793	0.0305005	P5	60		10
2022-07-07	13:10:00	496.924	10000	26.1	0	9.86	37	0.921333	0.951889		P5		600		50
2022-07-08	08:00:00	497.708	10000	23	0	8.79	37.6	0.922376	0.952954		P5
2022-07-11	07:25:00	500.684	10000	23.6	0	9.19	40.2	0.938499	0.969414		P5
2022-07-12	07:30:00	501.688	10000	23.2	0	9.26	38.5	1.0384	1.07141		P5
2022-07-13	07:40:00	502.694	10000	23	0	9.24	38.6	1.07134	1.10503	0.0265369	P5
2022-07-13	15:20:00	503.014	10000	27.2	0	9.44	37.3	1.01267	1.04513		P5
2022-07-14	07:25:00	503.684	10000	22.8	0	9.27	37.8	1.02098	1.05362	0.0126656	P5	150		10
2022-07-14	13:10:00	503.924	10000	25.7	0	9.95	37.9	0.938667	0.969585		P5		600		50
2022-07-15	07:40:00	504.694	10000	22.9	0	9.35	38.7	0.969208	1.00076		P5
2022-07-18	07:35:00	507.691	10000	23	0	8.98	40.9	0.983176	1.01502		P5
2022-07-19	07:40:00	508.694	10000	23.3	0	9.17	38.9	1.13505	1.17007		P5
2022-07-20	07:40:00	509.694	10000	23.5	0	9.13	39.5	1.137	1.17206	0.0350865	P5
2022-07-20	13:35:00	509.941	10000	26.5	0	9.67	38.9	1.013	1.04547		P5
2022-07-21	08:35:00	510.733	10000	25.1	0	9.4	38.8	1.0771	1.11091	0.0826635	P5	60		10
2022-07-21	12:10:00	510.882	10000	26	0	9.49	39.4	0.979333	1.0111		P5		600		50
2022-07-22	07:30:00	511.688	10000	23.6	0	9.35	40.4	1.02043	1.05306		P5
2022-07-25	07:30:00	514.688	10000	24.1	0	8.92	39.9	1.12176	1.15651		P5
2022-07-26	08:00:00	515.708	10000	25.7	0	9.03	37.6	1.18899	1.22514		P5
2022-07-27	07:30:00	516.688	10000	25.5	0	9.19	37.9	1.23051	1.26753	0.0441698	P5
2022-07-27	12:20:00	516.889	10000	26.9	0	9.61	37.2	0.912	0.942361		P5
2022-07-28	07:25:00	517.684	10000	24.5	0.1	8.9	37.9	0.969425	1.00099	0.0737292	P5	60		10
2022-07-28	10:30:00	517.812	10000	24.3	0	9.1	37.2	0.817333	0.845716		P5		600		50
2022-07-29	07:30:00	518.688	10000	23.2	0	9.16	38.4	0.892219	0.922166		P5
2022-08-01	07:15:00	521.677	10000	24.2	0	8.97	40.8	0.953402	0.984628		P5
2022-08-02	07:25:00	522.684	10000	24.6	0	8.86	38.2	0.996869	1.029		P5
2022-08-03	07:20:00	523.681	10000	24.2	0	8.87	38.4	1.06789	1.1015	0.04359	P5
2022-08-03	12:20:00	523.889	10000	26.7	0	9.26	37	0.912667	0.943041		P5
2022-08-04	07:25:00	524.684	10000	23.2	0	8.96	38.2	0.937592	0.968487	0.0320018	P5	60		25
2022-08-04	11:50:00	524.868	10000	25.3	0	9.2	36.9	0.779	0.806581		P5		600		50
2022-08-05	07:30:00	525.688	10000	23.6	0	8.83	37.9	0.830493	0.859151		P5
2022-08-08	08:40:00	528.736	10000	23.9	0	9.05	39.9	0.958414	0.989744		P5
2022-08-09	07:20:00	529.681	10000	23.6	0	8.95	37.7	1.03098	1.06383	0.0534541	P5
2022-08-09	12:15:00	529.885	10000	26.1	0	9.25	37.1	0.835	0.863751		P5
2022-08-10	07:20:00	530.681	10000	23.3	0	8.96	38	0.880311	0.91001	0.0581765	P5
2022-08-10	12:20:00	530.889	10000	25.8	0	9.13	37.3	0.738	0.764724		P5
2022-08-11	07:30:00	531.688	10000	23.2	0	8.93	38	0.784609	0.812307	0.0595821	P5
2022-08-11	11:15:00	531.844	10000	26.9	0	9.27	37.9	0.819	0.847417		P5
2022-08-12	07:20:00	532.681	10000	23.5	0	9.47	39.2	0.85694	0.88615	0.0462862	P5	60		10
2022-08-12	12:20:00	532.889	10000	26.2	0	9.77	37.1	0.799333	0.827339		P5		600		50
2022-08-16	08:30:00	536.729	10000	24.4	0	9.7	41.1	0.985422	1.01732		P5
2022-08-17	08:00:00	537.708	10000	24.7	0	9.26	37.7	0.990317	1.02232	0.040456	P5
2022-08-17	11:10:00	537.84	10000	25.5	0	9.7	37.4	0.826333	0.854904		P5
2022-08-18	07:30:00	538.688	10000	24.5	0	9.6	38.9	0.857604	0.886828	0.0376812	P5	150		25
2022-08-18	12:00:00	538.875	10000	24.8	0	9.88	37.4	0.754667	0.781739		P6.1		300		25
2022-08-19	08:00:00	539.708	10000	24.6	0	9.35	37.7	0.769825	0.797214		P6.1
2022-08-22	08:00:00	542.708	10000	25.3	0	9.38	40.6	0.888327	0.918193		P6.1
2022-08-23	08:00:00	543.708	10000	24.3	0	9.44	38.5	0.945848	0.976916	0.0403814	P6.1
2022-08-23	14:00:00	543.958	10000	28.2	0	9.58	38	0.763419	0.790675		P6.1
2022-08-24	08:00:00	544.708	10000	24.2	0	9.48	39.8	0.752072	0.77909		P6.1
2022-08-25	08:00:00	545.708	10000	23.6	0	9.61	37.2	0.807317	0.83549		P6.1
2022-08-26	08:00:00	546.708	10000	23.9	0	9.29	38.7	0.818548	0.846955	0.0204657	P6.1	25		3
2022-08-26	12:30:00	546.896	10000	26.5	0	9.96	37.5	0.667333	0.692581		P6.1		300		25
2022-08-29	08:00:00	549.708	10000	22.7	0	9.22	41.4	0.772947	0.800401		P6.1
2022-08-30	08:00:00	550.708	10000	23.8	0	9.27	38.3	0.858029	0.887262		P6.1
2022-08-31	07:55:00	551.705	10000	24.9	0	9.21	38.4	0.88444	0.914225	0.0460892	P6.1	50		10
2022-09-01	07:20:00	552.681	10000	24.7	0	9.18	38.9	0.771333	0.798754		P6.1		300		25
2022-09-02	07:35:00	553.691	10000	24.4	0	8.96	38.3	0.845711	0.874686		P6.1
2022-09-05	07:30:00	556.688	10000	24	0	9.16	41.4	0.966549	0.99805		P6.1
2022-09-06	07:30:00	557.688	10000	23.8	0	9.11	39.1	1.01478	1.04729		P6.1
2022-09-07	07:45:00	558.698	10000	22.9	0	9.16	38.6	1.04943	1.08266	0.047181	P6.1
2022-09-07	13:55:00	558.955	8000	29.3	0	9.05	37.1	1.069	1.10264		P6.1
2022-09-09	07:40:00	560.694	8000	23.4	0	8.91	41.6	0.993792	1.02586		P6.1	50		3
2022-09-09	12:00:00	560.875	10000	27.5	0	9.01	37	0.567667	0.590831		P6.1		300		25
2022-09-12	08:00:00	563.708	10000	24.1	0	9.07	40.5	0.755531	0.782621		P6.1
2022-09-13	07:25:00	564.684	10000	24.9	0	9.1	38	0.774404	0.801889		P6.1
2022-09-14	07:35:00	565.691	10000	23.7	0	9.2	38.3	0.833386	0.862103		P6.1
2022-09-15	07:30:00	566.688	10000	24.6	0	9.13	37.2	0.907428	0.937694		P6.1
2022-09-16	07:35:00	567.691	10000	24.2	0	9.29	38.7	0.936632	0.967508		P6.1
2022-09-19	07:30:00	570.688	10000	24	0	9.4	40.7	0.998788	1.03096		P6.1
2022-09-20	07:40:00	571.694	10000	24	0	9.3	38.3	1.04044	1.07349	0.0446103	P6.1	50		3
2022-09-20	12:40:00	571.903	10000	26.6	0	9.88	37.7	0.837333	0.866134		P6.1		300		25
2022-09-21	07:35:00	572.691	10000	24	0	9.21	37.9	0.867398	0.896827	RW3	P6.1
2022-09-22	07:35:00	573.691	10000	24	0	9.12	39.2	0.91461	0.945025		P6.1
2022-09-23	07:45:00	574.698	10000	23.9	0	9	38.4	0.952318	0.983521		P6.1
2022-09-27	07:45:00	578.698	10000	23	0	9.25	37.9	0.978807	1.01056		P6.1
2022-09-28	07:20:00	579.681	10000	23.2	0	9.26	38.2	1.19745	1.23378		P6.1
2022-09-29	07:20:00	580.681	10000	22.4	0	9.46	38.8	1.20744	1.24397	0.0430449	P6.1	50		3
2022-09-29	14:30:00	580.979	8000	25.7	0	9.61	38	0.986667	1.01859		P6.1		300		25
2022-09-30	08:00:00	581.708	8000	22.4	0	9.3	38.5	0.97813	1.00987		P6.1
2022-10-03	07:20:00	584.681	8000	23.3	0	9.17	41.6	0.950609	0.981777		P6.1
2022-10-04	08:40:00	585.736	8000	23.7	0	9.49	39.1	0.981586	1.0134		P6.1
2022-10-05	07:20:00	586.681	8000	24	0	9.12	39.5	1.07971	1.11358	0.016661	P6.1	50		3
2022-10-05	11:45:00	586.865	10000	25.8	0	9.81	38.3	0.893333	0.923304		P6.1		300		25
2022-10-06	07:30:00	587.688	10000	23.8	0	9.14	39.1	0.917829	0.948311		P6.1
2022-10-07	07:35:00	588.691	10000	22.7	0	9.01	39.7	0.947692	0.978799		P6.1
2022-10-10	07:30:00	591.688	10000	23.6	0	9.19	40.7	1.04831	1.08152		P6.1
2022-10-11	07:25:00	592.684	10000	22.7	0	9.16	39.7	1.10141	1.13573		P6.1
2022-10-13	07:20:00	594.681	10000	22.7	0	9.1	40.6	1.15906	1.19459	0.0347088	P6.1	50		3
2022-10-13	11:00:00	594.833	10000	24.5	0	9.33	38.5	0.891333	0.921262		P6.1		300		25
2022-10-14	07:40:00	595.694	10000	23.1	0	9.06	39.7	0.915143	0.945569		P6.1
2022-10-17	07:30:00	598.688	10000	21.5	0	9.1	41.6	1.006	1.03832		P6.1
2022-10-18	07:30:00	599.688	10000	22.8	0	9.05	39.3	1.05997	1.09343		P6.1
2022-10-19	07:20:00	600.681	10000	23	0	9.31	39.5	1.08775	1.12178		P6.1
2022-10-20	07:40:00	601.694	10000	22.9	0	9.31	39.5	1.11536	1.14997	0.0333345	P6.1	25		3
2022-10-20	11:40:00	601.861	10000	25.7	0	9.92	39	0.901333	0.931471		P6.1		300		25
2022-10-21	07:30:00	602.688	10000	22.8	0	8.92	40	0.875225	0.904817		P6.1
2022-10-25	07:40:00	606.694	10000	22.7	0	9.32	41.9	1.08902	1.12308		P6.1
2022-10-26	07:35:00	607.691	10000	21.6	0	9.24	38.4	1.12497	1.15979	0.039163	P6.1	25		3
2022-10-26	11:40:00	607.861	10000	24.5	0	10.05	38	0.876333	0.905949		P6.1		300		25
2022-10-27	07:40:00	608.694	10000	22.4	0	9.21	38.3	0.871784	0.901304		P6.1
2022-10-28	07:40:00	609.694	10000	22.8	0	9.37	38.8	0.923883	0.954492		P6.1
2022-10-31	08:00:00	612.708	10000	23.1	0	9.7	41.2	1.05176	1.08505		P6.1
2022-11-02	07:20:00	614.681	10000	22.9	0	9.44	39.3	1.10422	1.1386	0.0341162	P6.1	25		3
2022-11-02	12:20:00	614.889	10000	26.6	0	10.11	37.5	0.722	0.74839		P6.1		300		25
2022-11-03	07:30:00	615.688	10000	22.9	0	9.35	38.5	0.78474	0.812441		P6.1
2022-11-04	07:30:00	616.688	10000	22.4	0	9.59	38.5	0.805519	0.833655		P6.1
2022-11-07	07:30:00	619.688	10000	23	0	9.48	39	0.86859	0.898043		P6.1
2022-11-08	07:30:00	620.688	10000	22.4	0	9.36	38.1	0.949475	0.980619	0.0400491	P6.1	25		3
2022-11-08	12:10:00	620.882	10000	26.5	0	10.08	38.2	0.853333	0.882468		P6.1		300		25
2022-11-09	07:45:00	621.698	10000	22.2	0	9.09	39.1	0.860721	0.89001		P6.1
2022-11-10	07:30:00	622.688	10000	22.2	0	9.34	39	0.889048	0.918929		P6.1
2022-11-11	07:30:00	623.688	10000	22.3	0	9.18	38.7	0.958126	0.989451		P6.1
2022-11-14	07:45:00	626.698	10000	20.8	0	9.23	39.3	1.06532	1.09889		P6.1
2022-11-15	08:30:00	627.729	10000	20.8	0	9.57	38.5	1.12979	1.16471		P6.1
2022-11-16	07:30:00	628.688	10000	19.4	0	9.19	38.4	1.13937	1.17448	0.0374109	P6.1	25		3
2022-11-17	07:30:00	629.688	10000	20.1	0	9	39.5	0.845333	0.874301		P6.1		300		25
2022-11-18	07:40:00	630.694	10000	21.3	0	9.22	39.4	0.863854	0.893208		P6.1
2022-11-21	07:50:00	633.701	10000	21.2	0	9.51	39.7	1.01254	1.045		P6.1
2022-11-22	07:40:00	634.694	10000	21.8	0	9.57	38.4	1.05333	1.08665		P6.1
2022-11-23	07:40:00	635.694	10000	21.5	0	9.46	38.7	1.04483	1.07796		P6.1
2022-11-24	07:40:00	636.694	10000	21.1	0	9.47	38.3	1.10318	1.13754		P6.1
2022-11-25	07:20:00	637.681	10000	21.6	0	9.37	38	1.12575	1.16058	0.0358158	P6.1	25		0
2022-11-25	10:45:00	637.823	10000	24.3	0	9.13	38.4	0.724333	0.750772		P6.1		300		25
2022-11-28	07:30:00	640.688	10000	21.3	0	9.22	40.4	0.828198	0.856807		P6.1
2022-11-29	07:40:00	641.694	10000	21.2	0	9.38	35.8	0.852022	0.88113		P6.1
2022-11-30	07:30:00	642.688	10000	20.9	0	9.51	36.4	0.920615	0.951156		P6.1
2022-12-01	07:30:00	643.688	10000	19.8	0	9.75	36.9	0.918547	0.949045		P6.1
2022-12-02	08:00:00	644.708	10000	21	0	9.46	36.5	0.97771	1.00944		P6.1
2022-12-05	08:00:00	647.708	10000		0	9.1	39.5	1.07876	1.11261	0.0366033	P6.1	10		3
2022-12-05	14:00:00	647.958	10000	24.4	0	9.05	37.1	0.487	0.508478		P6.1		300		25
2022-12-07	08:00:00	649.708	10000	21.5	0	8.7	37.5	0.550399	0.573202		P6.1
2022-12-09	08:00:00	651.708	10000	21	0	8.75	37.2	0.600714	0.624569		P6.1
2022-12-12	08:20:00	654.722	10000	21.8	0	8.88	37.9	0.760925	0.788129		P6.1
2022-12-14	08:20:00	656.722	10000	21.4	0	8.59	37.2	0.813806	0.842115	0.0380695	P6.1	25		3
2022-12-14	12:20:00	656.889	10000	24.4	0	8.8	37.6	0.671667	0.697005		P6.1		300		25
2022-12-15	08:00:00	657.708	10000	20.6	0	8.46	38.2	0.683756	0.709346		P6.1
2022-12-16	08:00:00	658.708	10000	20.6	0	8.61	38.1	0.718117	0.744426		P6.1
2022-12-19	07:20:00	661.681	10000	18.6	0	8.75	40.2	0.806249	0.834399		P6.1
2022-12-20	07:20:00	662.681	10000	18.4	0	8.96	38.3	0.8433	0.872225		P6.1
2022-12-21	07:20:00	663.681	10000	17.8	0	8.91	38.3	0.898931	0.929019		P6.1
2022-12-22	07:15:00	664.677	10000	19.2	0	8.97	38.6	0.922142	0.952714	0.032833	P6.1	25		3
2022-12-22	12:40:00	664.903	10000	23.1	0	8.96	37.9	0.701333	0.727291		P6.1		300		25
2022-12-23	07:30:00	665.688	10000	18.2	0	8.86	38.4	0.779056	0.806638		P6.1
2022-12-27	07:20:00	669.681	10000	20.3	0	9.05	40.1	0.879923	0.909613		P6.1
2022-12-28	07:30:00	670.688	10000	19.8	0	8.84	38.8	0.880426	0.910127	0.0316067	P6.1	25		3
2022-12-28	12:40:00	670.903	10000	22	0	8.99	37.6	0.701	0.726951		P6.1		300		25
2022-12-29	07:20:00	671.681	10000	20	0	8.76	38.3	0.689824	0.715542		P6.1
2023-01-02	08:40:00	675.736	10000	19	0	9.27	38.4	0.826743	0.855322		P6.1
2023-01-03	07:30:00	676.688	10000	20.5	0	9.47	37.4	0.770766	0.798176		P6.1
2023-01-04	07:35:00	677.691	10000	19.9	0	8.87	38.1	0.909571	0.939881		P6.1
2023-01-05	07:20:00	678.681	10000	19.4	0	8.81	37.7	0.954462	0.98571	0.033269	P6.1	25		3
2023-01-05	12:35:00	678.899	10000	23.3	0	8.91	36.8	0.533667	0.55612		P6.1		300		25
2023-01-09	07:15:00	682.677	10000	19	0	9	39.3	0.582745	0.606224		P6.1
2023-01-10	07:20:00	683.681	10000	19.6	0	9.01	38.1	0.636514	0.661118		P6.1
2023-01-11	07:30:00	684.688	10000	19.9	0	8.9	37.9	0.687128	0.712788		P6.1
2023-01-12	07:20:00	685.681	10000	19.9	0	9.06	37.7	0.722985	0.749395		P6.1
2023-01-13	07:25:00	686.684	10000	19.1	0	9.19	38.2	0.767469	0.79481		P6.1
2023-01-16	07:20:00	689.681	10000	19.2	0	9.17	39.3	0.831199	0.859871		P6.1
2023-01-17	07:15:00	690.677	10000	18.8	0	9.23	37.4	0.87441	0.903985		P6.1
2023-01-18	07:20:00	691.681	10000	18.3	0	9.01	37.8	0.916106	0.946552	0.0305473	P6.1	10		0
2023-01-18	13:20:00	691.931	10000	23.3	0	9.31	37.2	0.777667	0.80522		P6.1		300		25
2023-01-19	07:30:00	692.688	10000	18.2	0	9.11	37.8	0.794847	0.822759		P6.1
2023-01-20	07:20:00	693.681	10000	18.4	0	8.89	37.2	0.773	0.800456		P6.1
2023-01-23	07:15:00	696.677	10000	19.1	0	9.19	39.4	0.865797	0.895192		P6.1
2023-01-23	11:00:00	696.833	10000		0	9.12	36.7	0.859891	0.889163		P6.1
2023-01-24	07:15:00	697.677	10000	18.1	0	9.08	37.2	0.858	0.887232		P6.1
2023-01-25	07:20:00	698.681	10000	17.8	0	9.07	38.2	0.917016	0.947481		P6.1
2023-01-26	07:20:00	699.681	10000	17.8	0	9.08	38.1	0.894037	0.924022		P6.1
2023-01-27	07:20:00	700.681	10000	17.4	0	9.05	38.2	0.936168	0.967033		P6.1
2023-01-30	07:20:00	703.681	10000	15.2	0	8.85	38.5	0.989745	1.02173	0.0184265	P6.1
2023-01-30	13:00:00	703.917	10000	19.5	0	8.93	36.7	0.673667	0.699046		P6.1
2023-01-31	07:25:00	704.684	10000	16.6	0	8.75	38.1	0.689048	0.714749	0.0204635	P6.1	10		3
2023-01-31	12:00:00	704.875	10000	20.8	0	8.83	36.6	0.521333	0.543529		P6.1		300		25
2023-02-01	07:25:00	705.684	10000	16.8	0	8.57	37.4	0.573465	0.596751		P6.1
2023-02-02	07:25:00	706.684	10000	16.7	0	8.68	37.3	0.476879	0.498146		P6.1
2023-02-03	07:20:00	707.681	10000	17.4	0	8.79	37.2	0.543425	0.566082		P6.1
2023-02-06	07:25:00	710.684	10000	16.8	0	8.99	38.6	0.603363	0.627273		P6.1
2023-02-07	07:30:00	711.688	10000	16.9	0	8.78	37.2	0.59229	0.615969		P6.1
2023-02-08	07:30:00	712.688	10000	15.7	0	9.02	37.6	0.62233	0.646636		P6.1
2023-02-09	07:30:00	713.688	10000	16.3	0	8.87	36.7	0.647896	0.672737		P6.1
2023-02-10	07:30:00	714.688	10000	16.3	0	8.97	37.5	0.657499	0.68254		P6.1
2023-02-13	07:20:00	717.681	10000	17.3	0	9.23	38.6	0.765187	0.792479		P6.1
2023-02-14	07:30:00	718.688	10000	16.6	0	8.89	36.6	0.788667	0.81645		P6.1
2023-02-15	07:20:00	719.681	10000	18.3	0	8.87	36.8	0.802614	0.830689		P6.1
2023-02-16	07:15:00	720.677	10000	16.2	0	8.83	37.3	0.808863	0.837069		P6.1
2023-02-17	07:30:00	721.688	10000	15.9	0	9.02	37.1	0.823089	0.851592		P6.1
2023-02-20	07:40:00	724.694	10000	16.8	0	9.02	38.4	0.904516	0.93472		P6.1
2023-02-21	07:30:00	725.688	10000	18.3	0	9.05	37.6	0.901697	0.931842		P6.1
2023-02-22	07:20:00	726.681	10000	18.9	0	9.09	36.9	0.96542	0.996897	0.0207914	P6.1	10		0
2023-02-23	07:30:00	727.688	10000	23	0	10.03	36.6	0.965433	0.996911		P6.1		300		25
2023-02-24	07:30:00	728.688	10000	18.6	0	9.67	38.9	0.970982	1.00258		P6.1
2023-02-27	07:30:00	731.688	10000	18.9	0	10.14	38.7	1.00185	1.03409		P6.1
2023-02-28	07:35:00	732.691	10000	19	0	9.93	37	1.01557	1.04809		P6.1
2023-03-01	07:40:00	733.694	10000	18.5	0	9.8	37.7	1.0281	1.06089	0.0106505	P6.1
2023-03-01	10:30:00	733.812	10000	24.3	0	10.09	37.1	0.867667	0.897101		P6.1
2023-03-02	07:30:00	734.688	10000	18	0	9.32	37.2	0.879297	0.908974	0.0135691	P6.1	25		3
2023-03-02	11:10:00	734.84	10000	22.5	0	9.15	37.6	0.397	0.416597		P6.1		300		25
2023-03-03	07:30:00	735.688	10000	18.6	0	9.24	38.3	0.457156	0.47801		P6.1
2023-03-06	07:30:00	738.688	10000	18.2	0	9.31	39.7	0.5831	0.606587		P6.1
2023-03-07	07:40:00	739.694	10000	18.3	0	9.41	37.7	0.649273	0.674143		P6.1
2023-03-08	07:30:00	740.688	10000	18.8	0	9.36	38.6	0.69323	0.719018		P6.1
2023-03-09	07:30:00	741.688	10000	20.3	0	9.37	37.9	0.682223	0.707782		P6.1
2023-03-10	07:25:00	742.684	10000	20.6	0	9.38	38.7	0.744551	0.771412		P6.1
2023-03-13	08:00:00	745.708	10000	21.8	0	9.7	39.4	0.738321	0.765052		P6.1
2023-03-14	07:30:00	746.688	10000	21.4	0	9.52	38.2	0.816307	0.844668		P6.1
2023-03-15	07:30:00	747.688	10000	19.7	0	9.31	38.6	0.848435	0.877468		P6.1
2023-03-16	07:30:00	748.688	10000	19.8	0	9.38	38.1	0.875031	0.904619		P6.1
2023-03-17	07:30:00	749.688	10000	20.8	0	9.29	38.7	0.886078	0.915897		P6.1
2023-03-20	07:20:00	752.681	10000	19.1	0	9.52	40.2	0.921605	0.952167		P6.1
2023-03-21	07:30:00	753.688	10000	19.7	0	9.37	38.4	0.958278	0.989606		P6.1
2023-03-22	07:20:00	754.681	10000	20.2	0	9.28	38.5	1.00169	1.03393		P6.1
2023-03-23	07:30:00	755.688	10000	20.2	0	9.4	38.5	0.994854	1.02695		P6.1
2023-03-24	07:50:00	756.701	10000	20.9	0	9.41	38	1.06533	1.0989		P6.1
2023-03-27	07:35:00	759.691	10000	20.5	0	9.07	39.9	1.02528	1.05801		P6.1
2023-03-28	07:30:00	760.688	10000	21.1	0	9.01	38.5	1.08275	1.11668		P6.1
2023-03-29	07:40:00	761.694	10000	20.7	0	8.94	38.8	1.05564	1.08901		P6.1
2023-03-30	07:40:00	762.694	10000	22.8	0	8.62	38.9	1.04455	1.07768		P6.1
2023-03-31	07:55:00	763.705	10000	22.5	0	8.46	39.4	1.0367	1.06967		P6.1
2023-04-03	07:40:00	766.694	10000	21.5	0	8.72	40.9	1.04587	1.07903		P6.1
2023-04-04	07:35:00	767.691	10000	20.8	0	8.65	38.9	1.08289	1.11683		P6.1
2023-04-05	07:30:00	768.688	10000	19.7	0	8.56	38.2	1.10799	1.14244		P6.1
2023-04-10	07:30:00	773.688	10000	21.5	0	8.67	41.1	1.1219	1.15665		P6.1
2023-04-11	07:40:00	774.694	10000	22.2	0	8.78	38.6	1.15592	1.19138		P6.1
2023-04-12	07:20:00	775.681	10000	21.8	0	8.78	38.7	1.15844	1.19395		P6.1
2023-04-13	07:30:00	776.688	10000	20.9	0	8.8	38.6	1.19716	1.23348		P6.1
2023-04-14	07:30:00	777.688	10000	20.6	0	9.44	37.5	1.18382	1.21986		P6.1
2023-04-17	07:50:00	780.701	10000	21	0	9.22	39.9	1.24831	1.2857	0.0189507	P6.1
2023-04-17	14:00:00	780.958	10000	24.7	0	9.55	37.6	1.07233	1.10605		P6.1
2023-04-18	07:40:00	781.694	10000	20	0	9.24	38.8	1.09537	1.12957	0.0319555	P6.1	0		0
2023-04-18	12:15:00	781.885	10000	23.5	0	9.25	37.5	1.07733	1.11115		P6.1		300		25
2023-04-19	07:30:00	782.688	10000	20.8	0	9.21	39	1.0016	1.03384		P6.1
2023-04-20	07:30:00	783.688	10000	19.4	0	8.98	37.9	1.08575	1.11974		P6.1
2023-04-21	07:30:00	784.688	10000	19.6	0	8.94	38.5	1.10195	1.13628		P6.1
2023-04-24	07:40:00	787.694	10000	20.7	0	8.99	39.9	1.15382	1.18924		P6.1
2023-04-25	07:45:00	788.698	10000	20.6	0	9.1	38.6	1.25745	1.29503		P6.1
2023-04-26	07:30:00	789.688	10000	21.2	0	8.91	39.2	1.2382	1.27538		P6.1
2023-04-27	07:40:00	790.694	10000	22.3	0	8.81	38.5	1.30649	1.3451	0.0265579	P6.1	25		10
2023-04-27	13:50:00	790.951	10000		0	9.18	38.1	0.943667	0.974689		P6.1		300		25
2023-04-28	07:50:00	791.701	10000	21.3	0	9.15	38.9	0.99837	1.03054		P6.1
2023-05-02	07:40:00	795.694	10000	21.2	0	9.76	40.1	1.11893	1.15362		P6.1
2023-05-03	07:45:00	796.698	10000	22.3	0	9.68	38.6	1.14925	1.18457		P6.1
2023-05-04	07:50:00	797.701	10000	23.3	0	9.7	39.2	1.143	1.17819		P6.1
2023-05-05	07:40:00	798.694	10000	23	0	9.59	39.1	1.19854	1.23489		P6.1
2023-05-08	07:40:00	801.694	10000	22	0	9.52	40.1	1.23073	1.26775		P6.1
2023-05-09	07:30:00	802.688	10000	22.6	0	9.46	39.2	1.24603	1.28337	0.0263016	P6.1	25		10
2023-05-09	12:45:00	802.906	10000		0	10.05	38.4	1.252	1.28947		P6.1		300		25
2023-05-10	07:10:00	803.674	10000	23.2	0	9.85	39.5	1.24435	1.28166		P6.1
2023-05-11	07:30:00	804.688	10000	22.3	0	10.06	39.5	1.32375	1.36271		P6.1
2023-05-12	07:25:00	805.684	10000	21.3	0	10.09	39.7	1.29967	1.33813		P6.1
2023-05-15	07:30:00	808.688	10000	20.5	0	9.88	42.7	1.44037	1.48178	0.0332647	P6.1	10		3
2023-05-15	13:30:00	808.938	10000		0	10.04	35.1	1.22733	1.26428		P6.1		300		25
2023-05-16	07:30:00	809.688	10000	21.8	0	9.9	39	1.2396	1.27681		P6.1
2023-05-17	07:35:00	810.691	10000	21	0	9.9	36.6	1.20197	1.23839		P6.1
2023-05-18	08:20:00	811.722	10000	23.7	0	9.99	36.6	1.19909	1.23545		P6.1
2023-05-19	07:30:00	812.688	10000	21.6	0	10.1	35.6	1.29982	1.33828	0.0197331	P6.1	25		10
2023-05-19	12:30:00	812.896	10000	25.4	0	9.73	36.7	0.705	0.731035		P7.CO2+		300		25
2023-05-22	07:40:00	815.694	10000	20.5	0	9.38	39.8	0.765352	0.792648		P7.CO2+
2023-05-23	07:30:00	816.688	10000	20.3	0	9.52	37.7	0.862823	0.892156		P7.CO2+
2023-05-24	07:20:00	817.681	10000	18.8	0	9.49	37.5	0.838065	0.86688		P7.CO2+
2023-05-25	07:15:00	818.677	10000	19.8	0	9.45	37.5	0.870361	0.899851		P7.CO2+
2023-05-26	07:40:00	819.694	10000	20.4	0	9.39	37.7	0.807465	0.835641		P7.CO2+
2023-05-26	10:00:00	819.792	10000	21.8	0.1	9.37	37.9	0.834707	0.863453		P7.CO2+
2023-05-29	07:30:00	822.688	10000	20.3	0	9.4	37	0.960151	0.991519		P7.CO2+
2023-05-31	07:30:00	824.688	10000	20.5	0	9.32	38.2	1.05104	1.08431	0.0299596	P7.CO2+	50		10
2023-05-31	14:00:00	824.958	10000	26	0.1	9.28	37.5	0.762667	0.789906		P7.CO2+		300		25
2023-06-01	07:30:00	825.688	10000	21.1	0	8.72	37.8	0.774802	0.802295		P7.CO2+
2023-06-02	07:40:00	826.694	10000	22.3	0	8.81	38.5	0.819805	0.848239		P7.CO2+
2023-06-05	07:50:00	829.701	10000	23.2	0	9.02	37.8	0.902778	0.932946		P7.CO2+
2023-06-06	07:40:00	830.694	10000	23.4	0	8.98	38.2	0.91983	0.950354	0.0279715	P7.CO2+	50		10
2023-06-06	14:10:00	830.965	10000	26.2	0.1	9.02	37.1	0.636667	0.661273		P7.CO2+		300		25
2023-06-07	07:30:00	831.688	10000	23.7	0	8.58	37.4	0.675537	0.700956		P7.CO2+
2023-06-08	07:35:00	832.691	10000	22.3	0	8.81	37.4	0.683143	0.70872		P7.CO2+
2023-06-09	07:20:00	833.681	10000	21.6	0	9.3	37.9	0.735474	0.762145		P7.CO2+
2023-06-12	07:40:00	836.694	10000	22.3	0	9.6	38.3	0.798506	0.826494		P7.CO2+
2023-06-13	08:00:00	837.708	10000	22.6	0	9.52	38.2	0.749446	0.776409		P7.CO2+
2023-06-14	07:30:00	838.688	10000	22.8	0	9.45	36.8	0.833406	0.862124		P7.CO2+
2023-06-15	07:30:00	839.688	10000	23.6	0	10.05	38	0.870548	0.900043	0.0273749	P7.CO2+	50		10
2023-06-15	13:15:00	839.927	10000	28	0.1	9.32	37.2	0.649	0.673864		P7.CO2+		300		25
2023-06-16	08:30:00	840.729	10000	24.3	0.1	9.2	38	0.627832	0.652253		P7.CO2+
2023-06-19	07:30:00	843.688	10000	23.9	0	9.37	39.4	0.831492	0.860171		P7.CO2+
2023-06-20	07:30:00	844.688	10000	23	0	9.43	37.4	0.873636	0.903195		P7.CO2+
2023-06-21	07:30:00	845.688	10000	23.5	0	9.35	37.3	0.86534	0.894726		P7.CO2+
2023-06-22	07:30:00	846.688	10000	23.8	0	9.39	38.6	0.872497	0.902033	0.0337507	P7.CO2+	50		10
2023-06-22	14:15:00	846.969	10000	28.6	0.1	9.04	37	0.544867	0.567554		P7.CO2+		300		25
2023-06-23	08:00:00	847.708	10000	25.1	0	9.33	37.8	0.614383	0.638523		P7.CO2+
2023-06-26	07:30:00	850.688	10000	23.5	0	9.34	40.8	0.763578	0.790837		P7.CO2+
2023-06-27	07:30:00	851.688	10000	24	0	9.31	38.7	0.809475	0.837693		P7.CO2+
2023-06-28	07:40:00	852.694	10000	24.5	0	9.33	38.2	0.809415	0.837632	0.0471694	P7.CO2+	50		10
2023-06-28	12:40:00	852.903	10000	29.2	0.1	9.35	37	0.579	0.602401		P7.CO2+		300		25
2023-06-29	07:50:00	853.701	10000	25.9	0	9.34	37.8	0.607205	0.631195		P7.CO2+
2023-06-29	12:50:00	853.91	10000		0.1	9.64	37.3	0.621626	0.645918		P7.CO2+
2023-06-30	07:50:00	854.701	10000	24.9	0	9.88	38.3	0.641784	0.666497		P7.CO2+
2023-07-03	07:30:00	857.688	10000	23.9	0	9.27	39.9	0.699198	0.725111		P7.CO2+
2023-07-04	07:30:00	858.688	10000	24.1	0	9.31	37.9	0.743905	0.770753		P7.CO2+
2023-07-04	13:40:00	858.944	10000	25.9	0.1	10.09	37.3	0.755541	0.782631		P7.CO2+
2023-07-05	07:30:00	859.688	10000	24.4	0	9.35	38.3	0.757711	0.784847	0.0268907	P7.CO2+	50		10
2023-07-05	12:30:00	859.896	10000	28	0.1	9.46	37.3	0.589	0.61261		P7.CO2+		300		25
2023-07-06	07:30:00	860.688	10000	24.1	0	9.11	37.9	0.634789	0.659356		P7.CO2+
2023-07-07	07:30:00	861.688	10000	24.1	0	9.36	38.7	0.823748	0.852265		P7.CO2+
2023-07-10	07:30:00	864.688	10000	23.6	0	9.48	40.1	0.952499	0.983706		P7.CO2+
2023-07-11	07:40:00	865.694	10000	24.4	0	9.71	39.1	1.03187	1.06474		P7.CO2+
2023-07-12	07:30:00	866.688	10000	24.7	0	9.47	38.4	0.831803	0.860488	0.0364973	P7.CO2+
2023-07-12	13:10:00	866.924	10000	28.7	0.1	9.28	38.4	0.577667	0.60104		P7.CO2+
2023-07-13	07:40:00	867.694	10000	25.2	0	8.98	39.5	0.590744	0.614391	0.0173202	P7.CO2+	25		3
2023-07-13	11:00:00	867.833	10000	28.8	0	9.37	38.1	0.598333	0.622138		P7.CO2-		300		25
2023-07-14	07:50:00	868.701	10000	25.9	0	9.21	39.2	0.688781	0.714476		P7.CO2-
2023-07-17	07:30:00	871.688	10000	23.9	0	9.34	41.7	0.75195	0.778965		P7.CO2-
2023-07-18	07:20:00	872.681	10000	23.2	0	9.31	39.2	0.76686	0.794187		P7.CO2-
2023-07-19	07:35:00	873.691	10000	23.9	0	9.18	39.2	0.79375	0.821639		P7.CO2-
2023-07-20	07:30:00	874.688	10000	23.9	0	9.26	39.1	0.823064	0.851566		P7.CO2-
2023-07-21	07:40:00	875.694	10000	23.6	0	9.29	39.5	0.845916	0.874896		P7.CO2-
2023-07-24	07:30:00	878.688	10000	23.3	0	9.2	39.6	0.931654	0.962426		P7.CO2-
2023-07-25	07:30:00	879.688	10000	23.3	0	9.27	39.3	0.825015	0.853558		P7.CO2-
2023-07-26	07:20:00	880.681	10000	22.9	0	9.46	40.1	0.826608	0.855185		P7.CO2-
2023-07-27	07:30:00	881.688	10000	23	0	9.42	37.2	0.936113	0.966978		P7.CO2-
2023-07-28	07:30:00	882.688	10000	23.1	0	9.42	38.2	0.983751	1.01561		P7.CO2-
2023-07-31	07:30:00	885.688	10000	24.1	0	9.38	40.7	0.962641	0.99406		P7.CO2-
2023-08-01	07:30:00	886.688	10000	25.2	0	9.09	38.9	1.02808	1.06087		P7.CO2-
2023-08-02	07:30:00	887.688	10000	23.9	0	9.09	38.4	1.02195	1.05461		P7.CO2-
2023-08-03	07:30:00	888.688	10000	23.7	0	9.14	39.2	1.04807	1.08128		P7.CO2-
2023-08-04	07:20:00	889.681	10000	24	0	9.27	38.5	1.14531	1.18055		P7.CO2-
2023-08-07	07:52:00	892.703	10000	23.5	0	9.25	40.2	1.23683	1.27398		P7.CO2-
2023-08-08	08:05:00	893.712	10000	24.2	0	9.5	37.8	1.3755	1.41555		P7.CO2-
2023-08-09	08:10:00	894.715	10000	23.6	0	9.2	40.7	1.28872	1.32696	0.026219	P7.CO2-
2023-08-09	12:50:00	894.91	10000	28.5	0	9.4	38.1	0.697667	0.723548		P7.CO2-
2023-08-10	08:00:00	895.708	10000	24.2	0	9.75	37.5	0.874099	0.903667		P7.CO2-
2023-08-11	07:55:00	896.705	10000	25.4	0	9.54	39.6	0.846667	0.875662	0.0847367	P7.CO2-	10		3
2023-08-11	13:00:00	896.917	10000	28.3	0	9.96	37.1	0.771667	0.799094		P7.CO2-		300		25
2023-08-14	07:50:00	899.701	10000	25.2	0	9.27	41.6	0.73546	0.762131		P7.CO2-
2023-08-16	07:54:00	901.704	10000	23.4	0	9.26	40.7	0.786362	0.814097		P7.CO2-
2023-08-17	07:54:00	902.704	10000	23.9	0	9.39	37.2	0.812477	0.840757	0.00719878	P7.CO2-
2023-08-17	13:00:00	902.917	10000	26.1	0	9.52	38	0.651667	0.676586		P7.CO2-
2023-08-18	07:57:00	903.706	10000	23.8	0	9.16	37.5	0.641	0.665697		P7.CO2-	25		3
2023-08-18	10:22:00	903.807	10000	24.8	0	9.38	36	0.61	0.634049		P7.CO2-		300		25
2023-08-21	08:00:00	906.708	10000	25.1	0	9.37	40.5	0.721778	0.748163		P7.CO2-
2023-08-22	07:35:00	907.691	10000	25	0	9.11	37.2	0.731935	0.758533		P7.CO2-
2023-08-23	07:30:00	908.688	10000	25.6	0	9.08	37.2	0.782258	0.809907	0.0360324	P7.CO2-
2023-08-23	12:50:00	908.91	10000	27.3	0	9.83	36.1	0.798667	0.826659		P7.CO2-
2023-08-24	07:35:00	909.691	10000	24.1	0	9.15	37.4	0.813376	0.841676	0.0192216	P7.CO2-	25		3
2023-08-24	12:50:00	909.91	10000	29.1	0	9.81	36.5	0.762	0.789226		P7.CO2-		300		25
2023-08-25	09:15:00	910.76	10000	25	0	9.37	37	0.799383	0.82739		P7.CO2-
2023-08-28	08:30:00	913.729	10000	25.3	0	9.1	37.6	0.789539	0.81734		P7.CO2-
2023-08-29	07:40:00	914.694	10000	23.7	0	9.17	37.8	0.846517	0.875509	0.0180331	P7.CO2-
2023-08-29	13:30:00	914.938	10000	29.9	0	9.35	37.1	0.847	0.876002		P7.CO2-
2023-08-30	07:40:00	915.694	10000	24.4	0	8.93	38	0.789839	0.817647		P7.CO2-
2023-08-31	07:40:00	916.694	10000	24	0	9.28	38.1	0.864044	0.893402	0.00990353	P7.CO2-
2023-08-31	10:10:00	916.799	10000	28.2	0	9.85	37	0.740333	0.767106		P7.CO2-
2023-09-01	07:30:00	917.688	10000	24.1	0	9.31	38	0.774728	0.80222	0.0395028	P7.CO2-	25		3
2023-09-01	11:50:00	917.868	10000	25.4	0	9.15	37.5	0.634333	0.658891		P7.CO2-		300		25
2023-09-04	07:35:00	920.691	10000	21.7	0	9.14	39.8	0.727387	0.753889		P7.CO2-
2023-09-05	07:30:00	921.688	10000	20.5	0	9.09	38.6	0.797927	0.825904		P7.CO2-
2023-09-06	07:45:00	922.698	10000	22.9	0	9.35	38.1	0.834974	0.863725	0.0424099	P7.CO2-	50		10
2023-09-06	13:30:00	922.938	10000	29.3	0	9.35	37.6	0.632333	0.656849		P7.CO2-		300		25
2023-09-07	07:40:00	923.694	10000	23.5	0	9.44	38.4	0.669097	0.694381		P7.CO2-
2023-09-11	07:45:00	927.698	10000	24	0	9.43	40.5	0.812655	0.84094		P7.CO2-
2023-09-12	07:30:00	928.688	10000	23.8	0	9.35	38.5	0.83599	0.864762		P7.CO2-
2023-09-13	07:40:00	929.694	10000	24.1	0	9.41	39.1	0.876051	0.905661		P7.CO2-
2023-09-14	07:40:00	930.694	10000	23.8	0	9.37	40.2	0.914123	0.944528	0.0370866	P7.CO2-	50		10
2023-09-14	12:00:00	930.875	10000	29.3	0	9.4	35.2	0.598	0.621798		P7.CO2-		300		25
2023-09-15	08:00:00	931.708	10000	24.5	0	9.08	35.9	0.606604	0.630582		P7.CO2-
2023-09-18	07:40:00	934.694	10000	23.5	0	9.37	37.9	0.717931	0.744236		P7.CO2-
2023-09-19	09:40:00	935.778	10000	23.7	0	9.35	36.9	0.73548	0.762151		P7.CO2-
2023-09-20	07:40:00	936.694	10000	23.4	0	9.57	36.2	0.777252	0.804797		P7.CO2-
2023-09-21	07:40:00	937.694	10000	24.1	0	9.32	37.2	0.827326	0.855917		P7.CO2-
2023-09-22	07:30:00	938.688	10000	23.6	0	9.36	36.7	0.845631	0.874605	0.0323593	P7.CO2-	50		10
2023-09-22	12:30:00	938.896	10000	28.2	0.1	9.38	35.3	0.729333	0.755876		P7.CO2-		300		25
2023-09-25	07:20:00	941.681	10000	23.4	0	9.34	37.8	0.794406	0.822309		P7.CO2-
2023-09-26	07:40:00	942.694	10000	24	0	9.39	37.1	0.812566	0.840849		P7.CO2-
2023-09-27	07:30:00	943.688	10000	23.8	0	9.22	36.6	0.864175	0.893536		P7.CO2-
2023-09-28	07:30:00	944.688	10000	23.8	0	9.4	35.9	0.90954	0.93985		P7.CO2-
2023-09-29	07:20:00	945.681	10000	23.9	0	9.3	36.2	0.91923	0.949742		P7.CO2-
2023-10-02	07:40:00	948.694	10000	24.6	0	9.21	37	0.989036	1.02101	0.027058	P7.CO2-	100		3
2023-10-02	11:50:00	948.868	10000	28.2	0.1	9.2	37.3	0.516667	0.538765		P6.2		300		25
2023-10-03	07:20:00	949.681	10000	25	0	9.14	38.2	0.563731	0.586813		P6.2
2023-10-04	07:30:00	950.688	10000	25.3	0	9.08	38.7	0.636124	0.660719		P6.2
2023-10-05	07:30:00	951.688	10000	25	0	9.07	38.2	0.693272	0.719062		P6.2
2023-10-06	07:45:00	952.698	10000	25.2	0	9.14	38.6	0.744389	0.771247		P6.2
2023-10-09	07:20:00	955.681	10000	25.1	0	9.16	41.1	0.853695	0.882837		P6.2
2023-10-10	07:30:00	956.688	10000	25.2	0	8.93	38.4	0.885227	0.915029	0.048119	P6.2	25		0
2023-10-10	12:00:00	956.875	10000	28.4	0.1	9.32	37.2	0.762	0.789226		P6.2		300		25
2023-10-11	07:15:00	957.677	10000	25.7	0	9.23	38.8	0.851701	0.880802		P6.2
2023-10-13	07:10:00	959.674	10000	24.2	0	9.17	39.7	0.892363	0.922313		P6.2
2023-10-16	07:20:00	962.681	10000	24.6	0	9.05	40	0.98859	1.02055		P6.2
2023-10-17	07:20:00	963.681	10000	22.4	0	8.96	37.8	0.968053	0.999585		P6.2
2023-10-18	07:30:00	964.688	10000	23.6	0	9.15	38.4	1.01428	1.04678		P6.2
2023-10-19	07:20:00	965.681	10000	23.5	0	9.23	38.3	1.03474	1.06766		P6.2
2023-10-20	07:30:00	966.688	10000	24.2	0	9.2	38.1	1.10493	1.13933	0.0356792	P6.2	50		3
2023-10-20	13:15:00	966.927	10000	26.7	0.1	9.34	37.7	0.744667	0.77153		P6.2		300		25
2023-10-23	07:15:00	969.677	10000	22.5	0	9.05	40.4	0.837985	0.866799		P6.2
2023-10-25	07:15:00	971.677	10000	21.8	0	9.25	39.6	0.79811	0.826091		P6.2
2023-10-26	07:15:00	972.677	10000	22.8	0	9.08	38.2	0.804332	0.832443	0.0105935	P6.2
2023-10-26	12:30:00	972.896	10000	27.3	0.1	9.71	37.5	0.625333	0.649703		P6.2
2023-10-27	07:30:00	973.688	10000	22.7	0	8.97	38.5	0.625325	0.649694		P6.2	25		3
2023-10-27	13:15:00	973.927	10000	28.3	0.1	9.17	37.6	0.511333	0.53332		P6.2		300		25
2023-10-30	07:40:00	976.694	10000	20.6	0	9.24	39.9	0.691061	0.716804		P6.2
2023-10-31	07:30:00	977.688	10000	20.3	0	9.27	38.8	0.713883	0.740103		P6.2
2023-11-02	07:30:00	979.688	10000	22.9	0	9.37	37.5	0.818176	0.846576		P6.2
2023-11-03	07:20:00	980.681	10000	22.8	0	9.53	38.7	0.886401	0.916227	0.0566978	P6.2	10		0
2023-11-03	13:45:00	980.948	10000	29	0.1	10.03	38	0.653	0.677948		P6.2		300		25
2023-11-06	07:20:00	983.681	10000	22	0	9.57	40.5	0.716527	0.742802		P6.2
2023-11-07	07:25:00	984.684	10000	20.6	0	9.67	38.4	0.751424	0.778428		P6.2
2023-11-08	08:15:00	985.719	10000	20.9	0	9.66	39.1	0.785592	0.813311		P6.2
2023-11-09	07:25:00	986.684	10000	21	0	9.64	38.5	0.798494	0.826482		P6.2
2023-11-10	07:20:00	987.681	10000	20.5	0	9.73	39.1	0.842285	0.871188		P6.2
2023-11-13	07:35:00	990.691	10000	21.7	0	9.56	39.4	0.918816	0.949319	0.0278528	P6.2	10		0
2023-11-13	13:50:00	990.951	10000	28.1	0.1	10.13	38.6	0.687667	0.713339		P6.2		300		25
2023-11-14	07:25:00	991.684	10000	21.8	0	9.82	38.7	0.68855	0.71424		P6.2
2023-11-14	12:45:00	991.906	10000	27.7	0.1	10.41	38.1	0.542	0.564628		P6.2
2023-11-15	07:30:00	992.688	10000	21.4	0	9.46	38.7	0.631718	0.656221		P6.2
2023-11-16	07:30:00	993.688	10000	21.2	0	9.3	39.6	0.594912	0.618645		P6.2
2023-11-17	07:30:00	994.688	10000	21.7	0	9.31	38.9	0.642509	0.667237		P6.2
2023-11-20	07:56:00	997.706	10000	19.8	0	9.49	39.4	0.706558	0.732625	0.0289686	P6.2	25		3
2023-11-20	13:00:00	997.917	10000	27.7	0	9.47	38.5	0.516	0.538084		P6.2		300		25
2023-11-21	07:56:00	998.706	10000	21	0	9.16	37.7	0.556225	0.57915		P6.2
2023-11-22	08:00:00	999.708	10000	20.1	0	8.95	37.6	0.55941	0.582402		P6.2
2023-11-23	08:00:00	1000.71	10000	20.9	0	8.73	40.8	0.603607	0.627522		P6.2
2023-11-24	08:00:00	1001.71	10000	20.5	0	8.92	39.4	0.5889	0.612508		P6.2
2023-11-27	07:54:00	1004.7	10000	19.8	0	8.29	40	0.75075	0.777741		P6.2
2023-11-28	08:15:00	1005.72	10000	17.8	0	8.49	39.1	0.81234	0.840618		P6.2
2023-11-29	08:00:00	1006.71	10000	18.3	0	8.42	36.7	0.842035	0.870933		P6.2
2023-11-30	08:00:00	1007.71	10000	20.2	0	8.37	39.1	0.887502	0.917351		P6.2
2023-12-01	08:20:00	1008.72	10000	21	0	8.48	38.6	0.887362	0.917208		P6.2
2023-12-04	08:13:00	1011.72	10000	19.2	0	8.51	40.2	0.990912	1.02292		P6.2
2023-12-05	08:20:00	1012.72	10000	18.2	0	8.31	39.5	0.984105	1.01597	0.0322777	P6.2	0		0
2023-12-05	13:30:00	1012.94	250	22.1333	0	8.79667	35.8333	0.851444	0.88054		P8
2023-12-07	08:07:00	1014.71	250	20.1333	0	8.71333	36.0333	0.909121	0.939422		P8
2023-12-11	07:30:00	1018.69	250	17.5667	0	8.9	41.6333	0.923697	0.954302		P8
2023-12-12	08:00:00	1019.71	250	17.9333	0	8.88667	36.9	0.941745	0.972727	0.0136154	P8
2023-12-14	08:00:00	1021.71	250	19.6667	0	8.92	37.5667	0.92724	0.957919		P8
2023-12-15	07:40:00	1022.69	250	18.7	0	8.97333	36.6333	0.857678	0.886903		P8
2023-12-18	07:30:00	1025.69	250	17.5333	0	9.01667	39.4667	0.947054	0.978148		P8
2023-12-19	07:45:00	1026.7	250	15.4333	0	9.22	36.7667	0.996174	1.02829		P8
2023-12-20	07:20:00	1027.68	250	18.6333	0	9.21333	36.5667	0.998095	1.03026	0.0287503	P8
2023-12-21	07:20:00	1028.68	250	18.4333	0	9.05667	36.8667	0.827355	0.855947		P8
2023-12-22	07:36:00	1029.69	250	18.1333	0	8.99	35.7667	0.739721	0.766481		P8
2023-12-26	08:30:00	1033.73	250	18	0	9.08667	36.7333	0.783797	0.811479		P8
2023-12-27	07:30:00	1034.69	250	17.1667	0	9.25	38.2333	0.830838	0.859502	0.0186198	P8
2023-12-27	08:30:00	1034.73	250	18.3333	0	9.37667	35.5667	0.736236	0.762923		P8
2023-12-28	08:45:00	1035.74	250	15.9	0	9.24667	36.4667	0.752381	0.779406		P8
2023-12-29	07:15:00	1036.68	250	14	0	9.38667	36.4	0.743012	0.769841		P8
2024-01-02	07:40:00	1040.69	250	17.0667	0	9.25	38.2333	0.911615	0.941968		P8
2024-01-03	07:35:00	1041.69	250	16.2	0	9.37333	36.8667	0.927076	0.957752		P8
2024-01-04	07:40:00	1042.69	250	16.9	0	9.35667	36.2	0.965373	0.99685	0.0293683	P8
2024-01-05	07:30:00	1043.69	250	19	0	9.27667	36.2333	0.68677	0.712424		P8
2024-01-08	07:35:00	1046.69	250	17.2	0	9.35	37.3	0.73536	0.762029		P8
2024-01-09	07:35:00	1047.69	250	18.7333	0	9.36	35.0667	0.744102	0.770953		P8
2024-01-10	07:30:00	1048.69	250	18.0667	0	9.40667	36.5	0.806051	0.834197		P8
2024-01-11	07:30:00	1049.69	250	17.6333	0	9.39333	36.2	0.86026	0.889539		P8
2024-01-12	07:30:00	1050.69	250	19.7	0	9.56	37.1333	0.906922	0.937177	0.0321076	P8
2024-01-15	07:40:00	1053.69	250	18.6667	0	9.42	39.8667	0.736632	0.763328		P8
2024-01-16	07:55:00	1054.7	250	20.2333	0	9.29333	36.5	0.787743	0.815507		P8
2024-01-17	07:30:00	1055.69	250	19.7667	0	9.37667	36.3333	0.844997	0.873958		P8
2024-01-18	07:30:00	1056.69	250	18.5333	0	9.54333	36.2	0.928123	0.95882		P8
2024-01-19	07:30:00	1057.69	250	18.6	0	9.11667	35.5	0.952695	0.983906		P8
2024-01-22	07:45:00	1060.7	250	18.6667	0	9.65667	39.6667	0.983815	1.01568	0.036032	P8
2024-01-22	13:00:00	1060.92	1200	26	0	9.49	36	0.375667	0.394818		P6.3		300		25
2024-01-23	07:50:00	1061.7	1200	19	0	9.15	36.4	0.598022	0.621821		P6.3
2024-01-24	07:45:00	1062.7	1200	18.9	0	9.14	36.8	0.6	0.62384		P6.3
2024-01-25	07:35:00	1063.69	1200	18.4	0	9.25	37.3	0.607721	0.631723		P6.3
2024-01-26	07:40:00	1064.69	1200	19.7	0	9.28	36.8	0.758152	0.785298		P6.3
2024-01-29	07:35:00	1067.69	1200	15.7	0	9.85	39	0.760923	0.788126	0.0580588	P6.3	10		3
2024-01-29	10:00:00	1067.79	1600	20.4	0	9.52	36.7	0.592667	0.616353		P6.3		300		25
2024-01-30	07:45:00	1068.7	1600	17.3	0	9.96	37.4	0.610031	0.634081		P6.3
2024-01-31	07:40:00	1069.69	1600	16.3	0	9.79	37.1	0.613315	0.637434		P6.3
2024-02-01	07:40:00	1070.69	1600	18.2	0	9.83	38.4	0.707877	0.733971		P6.3
2024-02-02	07:45:00	1071.7	1600	17.9	0	9.59	37	0.712509	0.7387		P6.3
2024-02-05	07:35:00	1074.69	1600	16.7	0	9.71	39.7	0.747558	0.774482		P6.3
2024-02-06	07:50:00	1075.7	1600	17.6	0	9.78	33.7	0.83419	0.862924	0.0311732	P6.3	25		3
2024-02-06	13:30:00	1075.94	6100	25.9	0	9.27	36.7	0.220667	0.236579		P6.3		300		25
2024-02-07	07:45:00	1076.7	6100	16.7	0	9.07	38.7	0.193141	0.208478		P6.3
2024-02-08	07:45:00	1077.7	6100	17.1	0	9.04	38	0.1995	0.214969		P6.3
2024-02-09	07:40:00	1078.69	6100	19.4	0	9.15	37.9	0.204965	0.220549		P6.3
2024-02-12	07:45:00	1081.7	6100	20	0	9.51	40.5	0.267623	0.284516		P6.3
2024-02-12	13:50:00	1081.95	6100	26.1	0	10.19	36.7	0.287667	0.304979		P6.3
2024-02-13	07:45:00	1082.7	6100	20.2	0	9.55	37.2	0.290048	0.30741		P6.3
2024-02-14	07:40:00	1083.69	6100	19.4	0	9.5	37.5	0.202584	0.218118		P6.3
2024-02-15	07:40:00	1084.69	6100	19.1	0	9.49	38.3	0.248819	0.265319		P6.3
2024-02-15	13:10:00	1084.92	6100	27.5	0	10.09	37.1	0.254333	0.270949		P6.3
2024-02-15	14:15:00	1084.97	6500	28.1	0	10.11	33.9	0.280165	0.297321		P6.3
2024-02-19	07:50:00	1088.7	6500	20.5	0	9.18	37.4	0.251963	0.268529		P6.3
2024-02-19	10:30:00	1088.81	6500	25.1	0.1	9.19	34.1	0.159333	0.173963		P6.3
2024-02-20	07:50:00	1089.7	6500	20.2	0.1	9	35.3	0.183219	0.198348		P6.3
2024-02-21	07:45:00	1090.7	6500	19.5	0.1	9.13	35.1	0.221828	0.237764		P6.3
2024-02-22	07:50:00	1091.7	6500	19.9	0.1	9.4	35.1	0.293396	0.310828		P6.3
2024-02-23	07:40:00	1092.69	6500	19.7	0.1	9.32	34.9	0.381386	0.400657		P6.3
2024-02-26	07:55:00	1095.7	6500	19.2	0.1	9.19	34.5	0.528138	0.550476		P6.3
2024-02-26	14:10:00	1095.97	8000	24.7	0.1	9.36	35.6	0.425333	0.445523		P6.3
2024-02-27	07:50:00	1096.7	8000	19.3	0.1	9.19	36.1	0.468092	0.489175		P6.3
2024-02-28	07:55:00	1097.7	8000	18.8	0.1	9.3	36.3	0.479897	0.501227		P6.3
2024-02-29	08:00:00	1098.71	8000	19.3	0.1	9.35	36.6	0.507738	0.529649		P6.3
2024-03-01	07:45:00	1099.7	8000	19.2	0.1	9.31	36.6	0.593009	0.616703		P6.3
2024-03-04	07:45:00	1102.7	8000	18.8	0.1	9.4	39.2	0.670224	0.695532		P6.3
2024-03-05	07:50:00	1103.7	8000	18.8	0.1	9.29	36.3	0.71625	0.742519		P6.3
2024-03-06	08:00:00	1104.71	8000	19.7	0.1	9.71	36.8	0.741989	0.768797		P6.3
2024-03-07	08:10:00	1105.72	10000	17.4	0.1	9.31	36.5	0.745162	0.772036	0.0334885	P6.3	0		0
2024-03-07	13:00:00	1105.92	10000	22.5	0.1	9.33	35.4	0.665667	0.690879		P6.3		300		25
2024-03-08	08:05:00	1106.71	10000	20.4	0.1	9.5	37.2	0.701656	0.727621		P6.3
2024-03-11	08:15:00	1109.72	10000	20	0.1	10.04	39.2	0.938582	0.969498		P6.3
2024-03-12	08:30:00	1110.73	10000	19.5	0.1	9.76	35.6	1.01328	1.04575		P6.3
2024-03-13	11:00:00	1111.83	10000	23.7	0.1	10.12	36.3	1.03892	1.07193	0.0644036	P6.3	25		3
2024-03-13	13:30:00	1111.94	10000	26.1	0.1	9.53	35.3	0.812333	0.840611		P6.3		300		25
2024-03-14	08:15:00	1112.72	10000	23	0.1	9.14	36	0.828569	0.857187		P6.3
2024-03-15	08:15:00	1113.72	10000	22.1	0.1	9.63	36.6	0.894074	0.92406		P6.3
2024-03-18	08:00:00	1116.71	10000	21.7	0.1	9.35	38.6	0.993765	1.02583	0.0388242	P6.3	50		3
2024-03-18	14:30:00	1116.98	10000	26.9	0	10.24	35.8	0.905333	0.935555		P6.3		300		25
2024-03-19	08:00:00	1117.71	10000	21.2	0	9.49	36.4	0.917293	0.947764		P6.3
2024-03-20	08:00:00	1118.71	10000	22	0	9.53	36.7	0.933856	0.964674		P6.3
2024-03-21	08:30:00	1119.73	10000	21.5	0	9.47	37.4	0.969663	1.00123		P6.3
2024-03-22	08:25:00	1120.73	10000	21.5	0	9.49	37	0.982081	1.01391		P6.3
2024-03-25	08:10:00	1123.72	10000	18.3	0	9.59	37.8	1.01812	1.0507		P6.3
2024-03-26	08:05:00	1124.71	10000	20	0	9.61	37.2	1.02139	1.05404		P6.3
2024-03-27	08:20:00	1125.72	10000	18.7	0	9.5	36.7	1.04213	1.07522		P6.3
2024-04-01	08:15:00	1130.72	10000	21.6	0	9.73	38.6	1.236	1.27313		P6.3
2024-04-02	08:15:00	1131.72	10000	20.5	0	9.38	36.9	1.24799	1.28537		P6.3
2024-04-03	08:00:00	1132.71	10000	21.4	0	9.36	36.7	1.2873	1.32551	0.0247918	P6.3	50		3
2024-04-03	14:15:00	1132.97	10000	26.6	0	9.28	37.3	0.672	0.697345		P6.3		300		25
2024-04-04	08:20:00	1133.72	10000	21.8	0	9.01	38.1	0.760032	0.787217		P6.3
2024-04-05	08:20:00	1134.72	10000	21.2	0	9.36	38.2	0.875866	0.905472		P6.3
2024-04-08	08:15:00	1137.72	10000	21.2	0	9.28	40.7	0.979087	1.01085		P6.3
2024-04-09	10:30:00	1138.81	10000	22.6	0	9.91	38.6	1.0491	1.08233		P6.3
2024-04-10	08:20:00	1139.72	10000	20.6	0	9.16	38.7	1.10454	1.13893		P6.3
2024-04-11	08:10:00	1140.72	10000	23	0	9.41	38.5	1.10576	1.14017		P6.3
2024-04-12	08:25:00	1141.73	10000	23.8	0	9.39	38.7	1.15595	1.19141		P6.3
2024-04-15	08:30:00	1144.73	10000	22.9	0	9.68	39.7	1.19322	1.22946		P6.3
2024-04-16	08:10:00	1145.72	10000	23.1	0	9.11	38.3	1.22548	1.26239	0.0443294	P6.3	50		3
2024-04-16	13:40:00	1145.94	10000	28.7	0	9.72	37.1	0.989333	1.02131		P6.3		300		25
2024-04-17	08:15:00	1146.72	10000	23.6	0	9.41	38.4	0.989977	1.02197		P6.3
2024-04-18	08:15:00	1147.72	10000	23.3	0	9.24	38.3	1.04648	1.07966		P6.3
2024-04-19	08:15:00	1148.72	10000	22.8	0	9.29	38.2	1.0612	1.09468		P6.3
2024-04-22	08:20:00	1151.72	10000	21.8	0	9.56	39.7	1.12079	1.15551		P6.3
2024-04-23	08:20:00	1152.72	10000	22	0	9.34	38.2	1.11656	1.1512		P6.3
2024-04-24	07:55:00	1153.7	10000	22.1	0	9.23	37.9	1.12931	1.16422		P6.3
2024-04-25	08:25:00	1154.73	10000	21.7	0	9.46	38.6	1.20719	1.24372		P6.3
2024-04-26	08:15:00	1155.72	10000	21	0	9.38	38.4	1.25245	1.28992		P6.3
2024-04-29	08:20:00	1158.72	10000	20.7	0	9.51	39.8	1.19503	1.23131	0.0164345	P6.3	50		3
2024-04-29	13:50:00	1158.95	10000	27.6	0	9.83	35.7	0.942333	0.973328		P6.3		300		25
2024-04-30	08:30:00	1159.73	10000	19.8	0	9.22	37.6	1.09632	1.13053		P6.3
2024-04-30	14:15:00	1159.97	10000	29.5	0	9.77	38.3	1.13159	1.16654		P6.3
2024-05-02	08:10:00	1161.72	10000	21.5	0	9.25	41.7	1.08356	1.1175	0.0521637	P6.3	25		10
2024-05-02	10:30:00	1161.81	10000	24.6	0	9.42	37.6	0.93	0.960737		P6.3		300		25
2024-05-03	08:20:00	1162.72	10000	21.2	0	9.5	38.7	0.981292	1.0131		P6.3
2024-05-06	08:40:00	1165.74	10000	23.2	0	9.61	41.1	0.950216	0.981375		P6.3
2024-05-07	08:20:00	1166.72	10000	22.4	0	9.33	38.6	1.15495	1.19039		P6.3
2024-05-08	08:10:00	1167.72	10000	22.4	0	9.38	38.4	1.2331	1.27017		P6.3
2024-05-09	08:00:00	1168.71	10000	22.2	0	9.25	38.7	1.20087	1.23727	0.0401009	P6.3	10		3
2024-05-09	14:15:00	1168.97	10000	28.4	0	9.73	37.5	0.954	0.985239		P6.3		300		25
2024-05-10	08:15:00	1169.72	10000	21.9	0	9.27	38.4	0.983724	1.01558		P6.3
2024-05-13	08:30:00	1172.73	10000	21.4	0	9.41	39.8	0.989008	1.02098		P6.3
2024-05-14	08:10:00	1173.72	10000	21.6	0	9.16	38.6	1.09197	1.12609		P6.3
2024-05-15	08:15:00	1174.72	10000	21.5	0	9.43	38.4	1.17676	1.21265		P6.3
2024-05-16	08:15:00	1175.72	10000	21.7	0	9.09	38.8	1.19008	1.22625		P6.3
2024-05-17	08:20:00	1176.72	10000	22.1	0	9.45	38.6	1.20272	1.23916		P6.3
2024-05-20	08:15:00	1179.72	10000	21.6	0	9.59	39	1.20737	1.24391	0.0240621	P6.3
2024-05-20	11:10:00	1179.84	10000	22.6	0	9.58	37.2	0.725	0.751452		P6.3
2024-05-21	08:15:00	1180.72	10000	26.2	0	9.59	38.1	0.798677	0.82667	0.0856225	P6.3	0		0
2024-05-21	13:00:00	1180.92	10000	26.2	0	9.86	36.9	0.658667	0.683733		P6.3		300		25
2024-05-22	08:15:00	1181.72	10000	21.9	0	9.38	38.1	0.701197	0.727152		P6.3
2024-05-23	08:15:00	1182.72	10000	21.7	0	9.41	38.2	0.814312	0.842631		P6.3
2024-05-24	08:20:00	1183.72	10000	21.9	0	9.12	38.5	0.829691	0.858331		P6.3
2024-05-27	08:10:00	1186.72	10000	21.9	0	9.37	40.4	0.831772	0.860456		P6.3
2024-05-28	09:16:00	1187.76	10000	23.8	0	9.52	38.4	0.899117	0.929209		P6.3
2024-05-29	08:00:00	1188.71	10000	23.3	0	9.62	39.3	0.993389	1.02545	0.0438569	P6.3	10		3
2024-05-29	12:40:00	1188.9	10000	27.3	0	9.6	37	0.633333	0.65787		P6.3		300		25
2024-05-31	07:40:00	1190.69	10000	22.6	0	9.21	39.7	0.74466	0.771523		P6.3
2024-06-03	08:00:00	1193.71	10000	23.1	0	9.48	39.6	0.818796	0.847209		P6.3
2024-06-04	09:00:00	1194.75	10000	23	0	9.58	37.7	0.763882	0.791147	0.0227932	P6.3	25		3
2024-06-04	12:00:00	1194.88	10000	27	0	9.6	37	0.649	0.673864		P6.3		300		25
2024-06-05	08:10:00	1195.72	10000	22.9	0	9.66	39.1	0.649787	0.674667		P6.3
2024-06-06	08:15:00	1196.72	10000	23.1	0	9.52	38.1	0.706658	0.732727		P6.3
2024-06-07	08:30:00	1197.73	10000	23	0	9.08	37.8	0.683228	0.708807		P6.3
2024-06-10	08:00:00	1200.71	10000	23.1	0	9.57	38.2	0.849773	0.878833		P6.3
2024-06-11	08:15:00	1201.72	10000	22.7	0	9.77	37.6	0.871862	0.901384		P6.3
2024-06-12	08:15:00	1202.72	10000	23.3	0	10.33	38.7	0.87385	0.903414		P6.3
2024-06-13	09:00:00	1203.75	10000	23	0	9.73	38.3	0.928381	0.959084		P6.3
2024-06-14	08:10:00	1204.72	10000	22.8	0	10.04	39.1	0.94156	0.972539	0.0303523	P6.3	25		3
2024-06-14	13:20:00	1204.93	10000	26.9	0	9.63	36.2	0.831	0.859668		P6.3		300		25
2024-06-17	07:50:00	1207.7	10000	21.4	0	9.4	40.6	0.897273	0.927326		P6.3
2024-06-18	07:50:00	1208.7	10000	22.5	0	9.41	42.4	0.922645	0.953228		P6.3
2024-06-19	08:40:00	1209.74	10000	22.7	0	10.04	44	0.891562	0.921496		P6.3
2024-06-20	07:55:00	1210.7	10000	22.1	0	9.6	38.3	0.981401	1.01321		P6.3
2024-06-21	08:10:00	1211.72	10000	21.8	0	9.58	37.4	0.992435	1.02448		P6.3
2024-06-24	08:05:00	1214.71	10000	22.9	0	9.52	38.3	0.992113	1.02415		P6.3
2024-06-25	08:05:00	1215.71	10000	23.3	0	9.65	37.3	1.075	1.10877		P6.3
2024-06-26	08:20:00	1216.72	10000	22.7	0	10.12	37.5	1.0535	1.08682	0.0192637	P6.3	25		3
2024-06-26	13:15:00	1216.93	1600	29.5	0	8.95	35.3	1.384	1.42423		P6.3		300		25
2024-06-27	08:15:00	1217.72	1600	23.3	0	8.52	36.1	1.38234	1.42253		P6.3
2024-06-28	08:05:00	1218.71	1600	23	0	8.13	35.8	1.5484	1.59206		P6.3
2024-07-01	08:05:00	1221.71	1600	22.8	0	9.25	37.9	1.59642	1.64108		P6.3
2024-07-02	07:50:00	1222.7	1600	22.8	0	9.17	36.5	1.68699	1.73354		P6.3
2024-07-03	08:00:00	1223.71	1600	23	0	9.39	36.1	1.7236	1.77093		P6.3
2024-07-04	08:00:00	1224.71	1600	23.5	0	9.86	36.3	1.81038	1.85952		P6.3
2024-07-05	08:20:00	1225.72	1600	23.7	0	9.74	36.3	1.87262	1.92306		P6.3
2024-07-08	08:10:00	1228.72	1600	22.8	0	9.82	36.9	1.87119	1.92159		P6.3
2024-07-09	08:30:00	1229.73	1600	23.7	0	9.83	36.2	1.92167	1.97314		P6.3
2024-07-10	08:00:00	1230.71	1600	23.5	0	9.93	36.2	1.93727	1.98906	0.040986	P6.3	25		3
2024-07-10	15:00:00	1231	8000	30.1	0	9.14	35.9	0.339333	0.357725		P6.3		300		25
2024-07-11	08:15:00	1231.72	8000	24.3	0	8.72	36.5	0.318018	0.335965		P6.3
2024-07-12	08:10:00	1232.72	8000	24.4	0	8.75	36.9	0.369053	0.388067		P6.3
2024-07-15	08:05:00	1235.71	8000	23.5	0	9.31	38.5	0.455355	0.476172		P6.3
2024-07-16	08:05:00	1236.71	8000	24.4	0	9.52	37	0.509392	0.531338		P6.3
2024-07-17	08:00:00	1237.71	8000	23.3	0	9.24	36.9	0.62979	0.654253		P6.3
2024-07-18	08:00:00	1238.71	8000	23.4	0	9.22	37	0.569225	0.592422		P6.3
2024-07-19	08:15:00	1239.72	8000	24.4	0	9.3	36.8	0.640054	0.664731		P6.3
2024-07-22	08:00:00	1242.71	8000	24.2	0	9.49	38	0.686194	0.711835		P6.3
2024-07-23	08:20:00	1243.72	8000	23.7	0	9.42	37.1	0.718	0.744306		P6.3
2024-07-24	08:00:00	1244.71	8000	23.8	0	9.38	37.2	0.735371	0.76204		P6.3
2024-07-25	08:10:00	1245.72	8000	24.5	0	9	36.9	0.785454	0.81317		P6.3
2024-07-26	08:15:00	1246.72	8000	23.9	0	9.33	36.6	0.714077	0.740301		P6.3
2024-07-29	08:00:00	1249.71	8000	23.6	0	9.25	36.1	0.880097	0.909791		P6.3
2024-07-30	08:10:00	1250.72	8000	23.2	0	9.16	36	0.830354	0.859008		P6.3
2024-07-31	08:30:00	1251.73	8000	23.8	0	9.59	36.6	0.859573	0.888838	0.0256215	P6.3	0		0
2024-07-31	15:50:00	1252.03	10000	27.9	0	9.98	35.9	0.827333	0.855925		P6.3		300		25
2024-08-01	08:15:00	1252.72	10000	24.2	0	9.65	36.3	0.772394	0.799837		P6.3
2024-08-02	09:15:00	1253.76	10000	25	0	10.08	37.6	0.841168	0.870048		P6.3
2024-08-05	09:00:00	1256.75	10000	23.9	0	9.01	37.1	0.783155	0.810823		P6.3
2024-08-06	08:15:00	1257.72	10000	23.6	0	8.91	36.5	0.859961	0.889234		P6.3
2024-08-07	09:15:00	1258.76	10000	26.3	0	9.42	36.6	0.869709	0.899185		P6.3
2024-08-08	08:10:00	1259.72	10000	27.2	0	9.08	37.3	0.813926	0.842237		P6.3
2024-08-09	09:00:00	1260.75	10000	26.3	0	9.27	36.8	0.876688	0.906311		P6.3
2024-08-12	08:20:00	1263.72	10000	27.3	0	9.36	36.9	0.928146	0.958845	0.00880599	P6.3	25		3
2024-08-12	12:30:00	1263.9	10000	29.3	0	9.58	36.1	0.73	0.756557		P6.3		300		25
2024-08-13	08:00:00	1264.71	10000	26.1	0	8.97	36.2	0.727319	0.75382		P6.3
2024-08-14	08:30:00	1265.73	10000	26.3	0	10.4	37.8	0.760838	0.788039		P6.3
2024-08-16	08:00:00	1267.71	10000	26.4	0	9.29	37.5	0.740291	0.767063	0.0027556	P6.3	100		25
2024-08-16	11:30:00	1267.85	10000	27.3	0	9.35	34.1	0.580333	0.603762		P6.3		300		25
2024-08-19	08:40:00	1270.74	10000	25.7	0	8.74	36.1	0.724192	0.750628		P6.3
2024-08-20	07:30:00	1271.69	10000	24.6	0	8.55	35.2	0.690719	0.716455		P6.3
2024-08-21	08:00:00	1272.71	10000		0	8.55	33.3	0.80932	0.837535		P6.3
2024-08-22	08:15:00	1273.72	10000	23.6	0	8.83	35.5	0.849138	0.878185		P6.3
2024-08-23	08:10:00	1274.72	10000	23.3	0	8.99	34.7	0.871335	0.900846		P6.3
2024-08-26	08:15:00	1277.72	10000	23.8	0	9.5	35.6	0.894327	0.924318		P6.3
2024-08-27	08:10:00	1278.72	10000	23.4	0	9.54	35	0.919401	0.949916	0.031871	P6.3	25		3
2024-08-27	13:00:00	1278.92	10000	26.4	0	9.31	34.5	0.652333	0.677267		P6.3		300		25
2024-08-28	08:00:00	1279.71	10000	23.9	0	9.35	35.6	0.695492	0.721327		P6.3
2024-08-29	08:00:00	1280.71	10000	23.6	0	9.59	35.6	0.754284	0.781348		P6.3
2024-08-30	07:45:00	1281.7	10000	23.9	0	9.66	36.4	0.827747	0.856347		P6.3
2024-09-02	08:15:00	1284.72	10000	23.1	0	9.59	36.4	0.942747	0.973751		P6.3
2024-09-03	08:00:00	1285.71	10000	23.8	0	9.51	35	0.993929	1.026		P6.3
2024-09-04	08:30:00	1286.73	10000	23.3	0	9.88	35.7	0.907759	0.938031	0.0333778	P6.3	25		3
2024-09-04	13:00:00	1286.92	10000	24.8	0	10.18	33.9	0.680667	0.706193		P6.3		300		25
2024-09-05	08:10:00	1287.72	10000	23.1	0	9.83	34.8	0.723784	0.750212		P6.3
2024-09-06	08:10:00	1288.72	10000	23.3	0	9.63	34.4	0.825491	0.854044		P6.3
2024-09-10	08:30:00	1292.73	10000	23	0	10	36.3	0.976532	1.00824		P6.3
2024-09-11	08:30:00	1293.73	10000	23.3	0	10.05	37.1	1.01609	1.04862		P6.3
2024-09-12	08:30:00	1294.73	10000	22.8	0	10.11	35.5	0.958431	0.989762		P6.3
2024-09-13	08:20:00	1295.72	10000	22.8	0	10.14	34.5	1.0658	1.09938	0.044652	P6.3	50		3
2024-09-13	13:35:00	1295.94	10000	26.3	0	10.62	33.5	0.761	0.788205		P6.3		300		25
2024-09-16	08:10:00	1298.72	10000	22.8	0	10.01	36.2	0.818375	0.846779		P6.3
2024-09-17	09:30:00	1299.77	10000	23.3	0	9.93	35.7	0.852358	0.881472		P6.3
2024-09-18	08:50:00	1300.74	10000	23.8	0	9.53	33.8	0.91679	0.947251		P6.3
2024-09-19	09:20:00	1301.76	10000	21.5	0	9.62	35.1	0.923238	0.953834		P6.3
2024-09-20	09:00:00	1302.75	10000	21.9	0	9.99	35	0.939276	0.970207	0.0267295	P6.3	50		3
2024-09-20	13:30:00	1302.94	10000	26.5	0	9.86	34.9	0.752	0.779017		P6.3		300		25
2024-09-23	08:20:00	1305.72	10000	23.2	0	9.43	37.8	0.745087	0.77196		P6.3
2024-09-24	08:45:00	1306.74	10000	24.5	0	9.84	34.6	0.878888	0.908557	0.0340709	P6.3	50		3
2024-09-24	14:00:00	1306.96	10000	27.1	0	9.74	36	0.539657	0.562236		P6.3		300		25
2024-09-25	09:30:00	1307.77	10000	23.1	0	9.24	35.4	0.596333	0.620097		P6.3
2024-09-26	08:25:00	1308.73	10000	22.9	0	9.4	36	0.611633	0.635716		P6.3
2024-09-27	09:00:00	1309.75	10000	23.4	0	9.54	36.7	0.659771	0.68486		P6.3
2024-09-30	09:00:00	1312.75	10000	22.4	0	9.95	36.3	0.737256	0.763965	0.0348308	P6.3	50		3
2024-09-30	14:00:00	1312.96	10000	24.5	0	10.08	36	0.574	0.597297		P6.3		300		25
2024-10-01	09:10:00	1313.76	10000	23	0	9.52	37	0.575351	0.598676		P6.3
2024-10-02	08:35:00	1314.73	10000	23.2	0	9.84	36.5	0.602301	0.626189		P6.3
2024-10-03	09:10:00	1315.76	10000	24	0	9.45	36.5	0.609205	0.633238		P6.3
2024-10-04	09:10:00	1316.76	10000	23.3	0	9.49	36.3	0.65124	0.676151		P6.3
2024-10-07	08:40:00	1319.74	10000	22.9	0	9.28	36.6	0.733115	0.759737		P6.3
2024-10-08	07:55:00	1320.7	10000	23.1	0	9.15	36.5	0.806466	0.834621		P6.3
2024-10-09	08:45:00	1321.74	10000	22.4	0	9.06	36.9	0.853008	0.882136		P6.3
2024-10-10	08:30:00	1322.73	10000	23.6	0	9.91	36.2	0.894696	0.924695		P6.3
2024-10-11	08:25:00	1323.73	10000	22.7	0	9.71	37.3	0.835496	0.864258		P6.3
2024-10-14	08:15:00	1326.72	10000	23	0	9.26	36.8	0.961957	0.993361		P6.3
2024-10-15	08:20:00	1327.72	10000	21.5	0	9.96	36.7	0.984523	1.0164	0.028387	P6.3	25		3
